# Supplementary material for: Efficacy of ChatGPT in personalized glucose-lowering strategy development: a clinician-based comparative study
Source: Front Endocrinol (Lausanne). 2026 Mar 11;17:1693381. doi: 10.3389/fendo.2026.1693381 (PMC13012919; doi:10.3389/fendo.2026.1693381)
Supplement: Supplementary file 1 [file Table1.xlsx]

## Sheet: section 1
QUESTION	answer	chatGPT	RESULTS
1. The main differences between relaxation fever and intermittent fever are: A. Heating rising mode B. Fever reduction mode C. Degree of fever D. Duration of fever E. Presence or absence of normal body temperature	E	E	TRUE			FALSE	16
2. Substances that are exogenous pyrogens are A. Monocytes B. Interleukin-1 C. Neutrophils D. Eosinophils E. Antigen-antibody complexes	E	E	TRUE			TRUE	84
3. Dyspnea caused by the following diseases is considered inspiratory dyspnea A. Laryngitis B. Lung consolidation C. Asthma D. Asthmatic chronic bronchitis E. Emphysema	A	A	TRUE
4. Which of the following does not cause inspiratory dyspnea? A. Laryngeal edema B. Bronchial asthma C. Tracheal foreign body D. Laryngeal cancer E. Acute laryngitis	B	B	TRUE
5. The most important mechanism of Cheyne-Stokes and Biots respiration is: A. Respiratory muscle paralysis B. Severe neurological failure C. Chest trauma with respiratory suppression D. Pleural effusion with suppressed respiration E. Decreased excitability of the respiratory center	E	E	TRUE
6. Enlarged lymph nodes that may occur in gastric cancer patients are A. Armpit group B. Right supraclavicular group C. Neck deep upper group D. Inferior group of deep neck E. Left supraclavicular group	E	E	TRUE
7. Which of the following is wrong about the differentiation between hemoptysis and hematemesis A. Hemoptysis is alkaline and hematemesis is acidic B. Hemoptysis mixed with sputum and foam, and hematemesis mixed with food residue and gastric juice C. It is unlikely that melena may occur in hemoptysis, and melena must occur when hematemesis D. Hemoptysis is bright red, and hematemesis is mostly da…	C	C	TRUE
8. The following errors regarding hematemesis and hemoptysis are: A. Hemoptysis tends to clot into lumps B. Hematemesis is often asymptomatic without respiratory symptoms C. Hematemesis often nausea D. Hemoptysis is often bright red, and hematemesis is often dark red E. Hemoptysis is often mixed with sputum or foam	A	A	TRUE
9. Upper gastrointestinal bleeding and vomited blood often appear coffee-like, because: A. Caused by blood mixing with mucus in the stomach B. Caused by blood mixing with food in the stomach C. Caused by the formation of orthohemoglobin by gastric acid D. Caused by blood mixed with saliva E. Iron in hemoglobin is formed by sulfide to form iron sulfide	C	C	TRUE
10. Which of the following causes non-pitting edema A. Myxedema B. dystrophic edema C. Cardiogenic edema D. Hepatic edema E. Nephrogenic edema	A	A	TRUE
11. Chest pain located near the anterior axillary line and midaxillary line, and worsened during deep breathing, may be: A. Pneumonia B. Pericarditis C. Angina pectoris D. Pleurisy E. Esophagitis	D	D	TRUE
12. Chest pain is located behind the sternum, is burning, and worsens after eating, which may be A. Angina pectoris B. Gastritis C. Duodenal ulcer D. Pericarditis E. Reflux esophagitis	E	E	TRUE
13. Abnormal bronchial breath sounds can be seen in cavities in the lungs, most commonly in which of the following diseases? A. Bronchiectasis B. Pulmonary echinococcosis C. Congenital lung cyst D. Cavitary tuberculosis	D	D	TRUE
14. The following features of precordial tremor are false A. The intensity of the tremor is inversely proportional to the blood flow velocity and pressure gradient B. The heavier the stenosis, the stronger the tremor, and the more severe the stenosis, the more tremor may be absent C. Tremor can be divided into systolic tremor, diastolic tremor, and continuous tremor D. Hearing a murmur does not n…	A	A	TRUE
15. Shift of the trachea to the right is not seen in any of the following diseases A. Left-sided pleural effusion B. Left mediastinal tumor C. Left pneumothorax D. Pericardial effusion E. Left thyroid enlargement	D	D	TRUE
16. The abdominal pain nature of the following diseases is paroxysmal colic A. Amoebic dysentery B. Acute appendicitis C. Duodenal ulcer D. Biliary roundworms E. Urinary stones	E	E	TRUE
17. To distinguish the site of intrahepatic or extrahepatic bile duct obstruction, the following tests are the best A. X-ray B. Type B ultrasound C. PTC examination D. Computerized tomography E. Transduodenoscopic retrograde cholangiopancreatography (ERCP)	E	E	TRUE
18. Examination of the spleen tenderness, the patient may be A. Splenic infarction B. Cirrhosis C. Leukemia D. Myelofibrosis E. Myelodysplastic syndrome	A	A	TRUE
19. Mild enlargement of the spleen is seen in the following items, except for the following A. Idiopathic thrombocytopenic purpura B. Acute leukemia C. Myelodysplastic syndrome D. Acute infection E. Connective tissue disease	A	B	FALSE
20. Renal prolapse refers to A. When you exhale deeply, you can touch more than 1/2 of your kidneys B. When you inhale deeply, you can touch more than 1/2 of the kidneys C. When you exhale deeply, you can touch less than 1/2 of the kidneys D. When you inhale deeply, you can touch less than 1/2 of the kidneys E. When you inhale deeply, you can touch the lower edge of the kidney	B	E	FALSE
21. The narrative about the size of the liver in a normal adult is incorrect A. The lower edge of the liver in normal adults is generally not palpable B. Thin people with a loose abdominal wall can be palpable under the costal arch C. Under the xiphoid process, the lower border of the liver is generally within 3 cm D. Under the xiphoid process, the lower edge of the liver should not exceed the up…	E	C	FALSE
22. Moderate splenomegaly is common in: A. Cirrhosis B. Myelofibrosis C. Chronic myeloid leukemia D. Typhoid fever E. Kala-azar disease	A	A	TRUE
23. Palpable liver tremor may be found on abdominal examination. The diagnosis of this patient is: A. Hepatitis B. Hepatic echinococcosis C. Cirrhosis D. Fatty liver E. Schistosomiasis	B	E	FALSE
24. Abdominal distention, absent bowel sounds on examination, the most likely diagnosis A. Massive ascites B. Acute cholecystitis C. Intestinal paralysis D. Acute pancreatitis E. Mechanical intestinal obstruction	C	C	TRUE
25. Viewed from the side, there are 4 physiological curvatures of the normal spine A. Neck kyphosis B. Lumbar kyphosis C. Thoracic segment slightly convex forward D. Significant kyphosis of the sacral vertebrae E. Caudal kyphosis	D	D	TRUE
26. Cushing's syndrome is characterized by characteristic physical and external signs, which of the following is incorrect about the clinical features of Cushing's disease? A. Moderately elevated urine 17-hydroxycortisol B. Low-dose dexamethasone is not inhibited C. CRH stimulation test did not respond D. Increased urinary free cortisol E. Mepyrone test showed a high reaction to urine 17-hydroxyc…	C	C	TRUE
27. Which of the following is a deep reflection? A. Corneal reflex B. Anal reflex C. Abdominal wall reflex D. Cremasteric reflex E. Triceps tendon reflex	E	E	TRUE
28. The location of the apical beating in patients with hypertension A. Inward downward displacement B. Downward displacement to the right C. Shift to the right D. Downward displacement to the left E. Shift to the left up	D	D	TRUE
29. The production of the fourth heart sound is related to the following: A. Atrial contraction B. Ventricular diastolic onset C. Ventricular contraction begins D. Accelerated blood flow E. Rapid ventricular filling	A	A	TRUE
30. Discomfort in the precordial area, and the ECG shows complete left bundle branch block. Cardiac auscultation can be audible A.S2 is anomalously split B.S2 is usually split C.S2 fixed splitting D.S1 split	A	A	TRUE
31. Splitting that often occurs in patients with atrial septal defects A.S2 is anomalously split B.S2 is usually split C.S2 fixed splitting D.S1 split E.S2 physiological split	C	C	TRUE
32. Which is incorrect in the characteristics of the human immunodeficiency virus A. Most of the antibodies produced are neutralizing antibodies B. Predominantly infects<sub>CD4</sub>+ T lymphocytes C. There are two types of HIV: HIV-1 and HIV-2 D. RNA virus E. HIV belongs to the retroviral family	A	A	TRUE
33. The following diseases can cause hepatocellular jaundice: A. Intrahepatic sediment-like stones B. Hepatitis C. Pancreatic head cancer D. Clonorchiasis sinensis E. Biliary roundworms	B	B	TRUE
34. Infectious diseases that cause hepatomegaly, most commonly A. Leptospirosis B. Sepsis C. Schistosomiasis D. Leukemia E. Viral hepatitis	E	E	TRUE
35. After tuberculosis bacteria enter the alveoli of the human lungs, they are immediately engulfed by which of the following cells? A. Longhans giant cells B. Mesothelial cells C. Small lymphocytes D. Epithelial cells E. Lung macrophages	E	E	TRUE
36. Varicose veins of the abdominal wall with cirrhosis of the liver, and the direction of venous blood flow return is A. Abdominal wall venous flow above the umbilicus returns downward, and veins below the umbilical region return upward B. The blood flow of the abdominal wall veins above the umbilical cord flows to the left and right, and the veins below the umbilical cord return upward C. Abdom…	C	C	TRUE
37. The best treatment for PBC is: A. Prednisone B. Cyclosporine C. Azathioprine D. Ursodeoxycholic acid E. Liver transplantation	E	D	TRUE
38. The causes of loss of libido, testicular atrophy, and palmar liver in male patients with liver cirrhosis are: A. Excess androgens B. Adrenocortical hormone excess C. Excess estrogen D. Excess thyroid hormones E. Excess aldosterone	C	C	TRUE
39. Hypertension patients with bilateral renal artery stenosis should not be the first choice for blood pressure A. β receptor blockers B. α receptor blockers C. Calcium channel blockers D. Angiotensin-converting enzyme inhibitors E. Diuretics	D	D	TRUE
40. The main causes of anemia in acute leukemia are: A. Ineffective hematopoiesis B. Excessive destruction of red blood cells C. Lack of hematopoietic raw materials D. The erythroid is inhibited by leukemia cells E. Blood loss	D	A	FALSE
41. The basic pathological changes of acute pancreatitis are: A. Fibrosis B. Edema, hyperemia, hemorrhage, necrosis C. Pseudocyst D. Abscess E. Atrophy, degeneration	B	B	TRUE
42. Hemorrhagic necrotizing pancreatitis is the most severe in pathophysiology A. Upper gastrointestinal bleeding B. Jaundice C. Vomiting D. Septic shock, hemorrhagic shock E. Abscess formation	D	D	TRUE
43. The anti-inflammatory effect of NSAIDs is produced by which of the following mechanisms: A. Inhibition of cytokine production B. Inhibits cyclooxygenase and reduces the synthesis of prostaglandins C. Inhibition of folic acid metabolism D. Inhibition of lymphocytes and monocytes E. Inhibition of cell growth	B	B	TRUE
44. The following are not clinical features of rheumatic diseases: A. Autoimmune diseases B. Lesions involving multiple systems C. There were almost no individual differences in treatment effects D. The course of the disease is mostly recurrent and in remission E. Response to glucocorticoid therapy	C	C	TRUE
45. Which of the following is a pathological feature of typhoid fever in remission? A. Intestinal obstruction B. Intestinal paralysis C. Shock D. Nuchal rigidity E. Intestinal bleeding and intestinal perforation	E	E	TRUE
46. The following are not predisposing causes of prerenal acute renal failure: A. Massive diuresis B. Heart failure C. Gastrointestinal bleeding D. Bilateral ureteral stones E. Dehydration caused by diarrhea and vomiting	D	D	TRUE
47. Which of the following trace elements can be used in the treatment of psychosis and diabetes? A. Sodium B. Chlorine C. Calcium D. Phosphorus E. Lithium	E	E	TRUE
48. Which of the following are ketones A. Acetyl-CoA B. Acetyl-CoA, oxaloacetate C. Acetone, acetoacetic acid, γ-hydroxybutyrate D. Oxaloacetic acid, acetone E. Acetone, acetoacetic acid, oxaloacetate	C	C	TRUE
49. The following diseases are an increase in the number of megakaryocytes in the bone marrow A. Thrombocytopenic purpura B. Acute infection C. Acute promyelocytic leukemia D. Aplastic anemia E. Megaloblastic anemia	A	C	FALSE
50. The most common cause of death for ITP is: A. Intracerebral hemorrhage B. Articular hemorrhage C. Gastrointestinal bleeding	A	A	TRUE
51. Measures that can relieve the patient's symptoms in patients with left-sided heart failure are not included A. Supine position B. Bucking C. Sitting D. Tonics E. Diuretics	A	A	TRUE
52. It can be caused by large amounts of furosemide during acute exacerbations of chronic cor pulmonale A. Metabolic acidosis B. Respiratory alkalosis C. Respiratory alkalosis combined with metabolic acidosis D. Hypokalemia and hypochloric alkalosis E. Dilution hypocalcemia	D	D	TRUE
53. The following are not manifestations of digitalis poisoning: A. Nausea and vomiting B. Blurred vision C. Atrioventricular block D. Ventricular premature contractions E. Polydipsia	E	E	TRUE
54. What kind of splitting can occur in complete right bundle branch block? A. Fixed splitting B.S2 is usually split C.S2 is anomalously split D.S2 physiological division	B	B	TRUE
55. Patients with arrhythmias usually have a feeling of palpitations, which part of the cardiac conduction system conducts the fastest A. Internodal bundle B. Atrioventricular node C. His's bundle D. Left and right bundle branches E. Purkinje Fibers	E	E	TRUE
56. The first symptoms of Greene Barry are usually: A. Bilateral peripheral facial palsy B. Dysphagia C. Dyspnea D. Symmetrical weakness of the distal extremities E. Difficulty urinating	D	D	TRUE
57. It has been reported that a young woman who underwent an X-ray examination was puzzled by the doctor's decision to take off her shirt, and thought that the doctor was very rude in doing so disputes. The core ethical issues illustrated by this case are: A. The patient's mind is too feudal B. The doctor has nothing to blame C. A female nurse should be by your side D. The hospital should present…	E	E	TRUE
58. Which of the following is the fundamental way or method for the cultivation of medical personnel? A. Insist on learning the theoretical knowledge of medical ethics B. Persistence C. Insist on self-evaluation D. Pursue prudence E. Adhere to medical and health practices	E	E	TRUE
59. Which of the following is correct regarding the method of evaluation of medical ethics? A. Social customs, public opinion, and traditional beliefs B. Traditional customs, personal cultivation and social beliefs C. Inner beliefs, traditional customs, and public opinion D. Public opinion, traditional beliefs, and good motives E. Perfect Results, Social Customs, and Inner Convictions	C	C	TRUE
60. Which of the following is wrong in the evaluation of medical ethics? A. There are two main subjects of medical ethics evaluation, others and oneself B. The criteria for conducting medical ethics evaluation vary from person to person C. Medical ethics evaluation is the intermediary and bridge between the principles and norms of medical ethics and the behavior of medical personnel D. The evalua…	B	D	FALSE
61. Male, 75 years old. In uremia patients, abdominal distention, positive for abdominal moving dullness, the patient has at least a free amount of ascites in the abdominal cavity A.800ml B.1000ml C.200ml D.400ml E.600ml	B	B	TRUE
62. Female, hypertensive patient, shortness of breath in the past week, woke up in sleep 2 hours ago, cough, coughed up pink frothy sputum, physical examination: sitting upright , cyanosis of the lips, vesicles at the base of both lungs. The mechanism of nocturnal dyspnea in this patient does not include: A. Decreased sensitivity of the respiratory center B. Increased venous return to the heart v…	E	E	TRUE
63. Male, emaciated, on examination reveals swollen lymph nodes in the left supraclavicular fossa, i.e., Virchow lymph nodes, which may be due to A. Thyroid cancer metastasis B. Pleural mesothelioma metastasis C. Nasopharyngeal carcinoma metastasis D. Lung cancer metastasis E. Metastasis of gastric cancer	E	E	TRUE
64. Male, 50 years old, hypertensive for many years, dyspnea with left chest pain after recent activities, frequent coughing, coughing up pink foamy bloody sputum, okay Diseases that can be A. Lobar pneumonia B. Acute left-sided heart failure C. Right heart failure D. Bronchiectasis E. Spontaneous pneumothorax	B	B	TRUE
65. The patient is a 21-year-old female. Due to exertion, poor sleep repeatedly causes vertigo, each episode lasts for a short time, and is rotational, accompanied by tinnitus and nystagmus Tremor and other symptoms, physical examination: BP120/70mmHg, P76 beats/min, the most likely cause of vertigo in this patient A. Dissociative disorder B. Tachycardia C. Peripheral vertigo D. Central vertigo E…	C	C	TRUE
66. Male, 52 years old. Intermittent painless hematuria for 1 month should be considered first A. Prostatic hyperplasia B. Bladder cancer C. Kidney stones D. Bladder stones E. Bladder tuberculosis	B	B	TRUE
67. Male, 50 years old, suffering from chronic hepatitis B for 8 years, his condition has worsened significantly in the past 1 month, suspected of chronic severe hepatitis, and the following results cannot be used as a diagnosis On the basis of: A. Jaundice is significantly worsened B. Elevated aminotransferases C. PTA was significantly reduced D. Rapid shrinkage of the liver E. Presence of hepat…	D	D	TRUE
68. Male, 25 years old, low-grade fever and cough for 2 months. Chest x-ray shows a 2 cm × 2 cm circular shadow in the posterior segment of the right upper lobe, with neat margins, uneven density, and periphery There are multiple satellite stoves, considered as A. Lung abscess B. Bronchiectasis C. Tuberculosis globule D. Acute hematogenous disseminated tuberculosis E. Lung cancer	C	C	TRUE
69. Female, 44 years old. Previous history of hypertension, normal blood pressure fluctuation and poor control. Onset of headache with nausea and projectile vomiting 1 hour ago , and then fell unconscious. Physical examination: nuchal rigidity, positive Klinefelter sign, right limb muscle strength grade 0. The most likely diagnosis is: A. Intracerebral hemorrhage B. Hypertensive encephalopathy C.…	A	E	FALSE
70. Male, 52 years old, has had seizures at the corner of the mouth from time to time in the past 2 years, in the past 2 months, the right nasolabial fold is shallow, the right tooth can not move, the forehead is wrinkled, and the eyes are closed normally , and there is tongue protrusion to the right, there is no obvious abnormality in sensation and muscle strength of the upper and lower limbs, a…	D	C	FALSE
71. Male, 65 years old, with a history of coronary heart disease for more than 10 years, after coronary angiography, nausea and loss of appetite , BUN22mmol/L, Cr230mmol/L, HGB11.8g/dl, urine output 500ml, blood pressure 140/80mmHg. The most likely diagnosis is: A. Allergic interstitial nephritis B. Benign renal arteriolar sclerosis C. Chronic renal failure D. Acute renal failure E. Lupus nephrit…	D	D	TRUE
72. Female, 56 years old. He has a history of diabetes for 15 years, and he developed a coma and difficulty breathing a day ago. Urine ketones (++++). The patient has dyspnea belonging A. Hematogenous B. Neurotic C. Cormonary D. Cardiac E. Toxicity	E	E	TRUE
73. Female, 45 years old, mildly obese, no obvious thirst, polydipsia and polyuria, fasting blood glucose 6.8mmol/L. To determine whether diabetes is present, it should be tested examine A. Glycosylated hemoglobin B. 24-hour urine glucose quantification C. Oral glucose tolerance test D. Recheck fasting blood glucose E. 2-hour postprandial blood glucose	C	C	TRUE
74. Female, 23 years old. On physical examination, first-degree atrioventricular block was found, and everything else was normal, and the patient was seen on physical examination A. Early constriction ejection B.S1 split C.S1 enhancements D.S1 weakened E.S2 is usually split	D	E	FALSE
【Option】A. Hemorrhoids, anal fissures B. Hemophilia C. Peptic ulcer D. Crohn's disease E. Henoch-Schonlein purpura 75. [Multiple choice question] Which disease is more common for intestinal bleeding with extraintestinal lesions? A. Hemorrhoids, anal fissures B. Hemophilia C. Peptic ulcer D. Crohn's disease E. Henoch-Schonlein purpura	D	D	TRUE
76. [Multiple choice question] The most common causes of upper gastrointestinal bleeding are: A. Hemorrhoids, anal fissures B. Hemophilia C. Peptic ulcer D. Crohn's disease E. Henoch-Schonlein purpura	C	C	TRUE
77. [Multiple choice questions] The most common causes of lower gastrointestinal bleeding are: A. Hemorrhoids, anal fissures B. Hemophilia C. Peptic ulcer D. Crohn's disease	A	A	TRUE
[Options] A. Low-grade fever, night sweats, hemoptysis B. Fever, cough, purulent sputum C. Chest pain, high fever, cough with rusty sputum D. Chest pain, dry cough, and fever on one side E. Irritating cough, coughing up bloody sputum, and sometimes fever 78. [Multiple choice questions] The characteristics of bronchial lung cancer are: A. Low-grade fever, night sweats, hemoptysis B. Fever, cough, …	E	E	TRUE
79. [Multiple choice questions] The characteristics of pleurisy are: A. Low-grade fever, night sweats, hemoptysis B. Fever, cough, purulent sputum C. Chest pain, high fever, cough with rusty sputum D. Chest pain, dry cough, and fever on one side E. Irritating cough, coughing up bloody sputum, and sometimes fever	D	D	TRUE
80. [Multiple choice question] Lung abscess is characterized by: A. Low-grade fever, night sweats, hemoptysis B. Fever, cough, purulent sputum C. Chest pain, high fever, cough with rusty sputum D. Chest pain, dry cough, and fever on one side	B	B	TRUE
81. [Multiple choice questions] The characteristics of tuberculosis are: A. Low-grade fever, night sweats, hemoptysis B. Fever, cough, purulent sputum C. Chest pain, high fever, cough with rusty sputum D. Chest pain, dry cough, and fever on one side E. Irritating cough, coughing up bloody sputum, and sometimes fever	A	A	TRUE
82. [Multiple choice questions] Lobar pneumonia is characterized by: A. Low-grade fever, night sweats, hemoptysis B. Fever, cough, purulent sputum C. Chest pain, high fever, cough with rusty sputum D. Chest pain, dry cough, and fever on one side E. Irritating cough, coughing up bloody sputum, and sometimes fever	C	B	FALSE
Option: A. Headache with seizures B. Headache with neurological disorders C. Frequent onset of menstrual periods D. Headache with severe vomiting E. Headache with visual disturbances 83. [Multiple choice questions] Neurological functional headache A. Headache with seizures B. Headache with neurological disorders C. Frequent onset of menstrual periods D. Headache with severe vomiting E. Headache w…	B	B	TRUE
84. [Multiple choice questions] Cerebral hemorrhage A. Headache with seizures B. Headache with neurological disorders C. Frequent onset of menstrual periods D. Headache with severe vomiting E. Headache with visual disturbances	D	D	TRUE
85. [Multiple choice questions] Glaucoma A. Headache with seizures B. Headache with neurological disorders C. Frequent onset of menstrual periods D. Headache with severe vomiting E. Headache with visual disturbances	E	E	TRUE
86. [Multiple choice] Neurocystis A. Headache with seizures B. Headache with neurological disorders C. Frequent onset of menstrual periods D. Headache with severe vomiting E. Headache with visual disturbances	A	A	TRUE
87. [Multiple choice questions] Migraine A. Headache with seizures B. Headache with neurological disorders C. Frequent onset of menstrual periods D. Headache with severe vomiting E. Headache with visual disturbances	C	D	FALSE
【Option】A. Broad-basal gait B. Scissor-like gait C. Threshold gait D. Circular gait E. Panicked gait 88. [Multiple choice questions] Cerebellar lesions A. Broad-basal gait B. Scissor-like gait C. Threshold gait D. Circular gait E. Panicked gait	A	A	TRUE
89. [Multiple choice question] Spastic hemiplegia A. Broad-basal gait B. Scissor-like gait C. Threshold gait D. Circular gait E. Panicked gait	D	B	FALSE
90. [Multiple choice question] Common peroneal nerve palsy A. Broad-basal gait B. Scissor-like gait C. Threshold gait D. Circular gait E. Panicked gait	C	A	FALSE
91. [Multiple choice question] Spastic paraplegia A. Broad-basal gait B. Scissor-like gait C. Threshold gait D. Circular gait E. Panicked gait	B	B	TRUE
92. [Multiple choice question] Parkinsonism syndrome A. Broad-basal gait B. Scissor-like gait C. Threshold gait D. Circular gait E. Panicked gait	E	A	FALSE
93. [Multiple choice questions] Patients with hypertension and asthma are prohibited A.ACEI B. α receptor blockers C. Potassium-sparing diuretics D. β receptor blockers E. Calcium antagonists	D	D	TRUE
94. [Multiple choice questions] Patients with hypertension and renal insufficiency are prohibited A.ACEI B. α receptor blockers C. Potassium-sparing diuretics D. β receptor blockers E. Calcium antagonists	C	A	FALSE
95. [Multiple choice questions] Patients with hypertension and bilateral renal artery stenosis are prohibited A.ACEI B. α receptor blockers C. Potassium-sparing diuretics D. β receptor blockers E. Calcium antagonists	A	A	TRUE
【Option】A. Periperitoneal omentum wrapping around the periperitoneal tube B. Peritoneal stimulation by peritoneal catheter C. Peritonitis D. Peritoneal sclerosis E. Peritoneal catheter displacement 96. [Multiple choice question] Patient, female, 60 years old, obese, undergoing peritoneal dialysis for 3 months due to chronic pyelonephritis uremia, and peritoneal dialysis for nearly 2 months The dr…	A	A	TRUE
97. [Multiple choice questions] The patient has a history of diabetes for 10 years, undergoes peritoneal dialysis for uremia for 6 months, and has abdominal pain in the past 2 days, and the amount of ultrafiltration for peritoneal dialysis has decreased slightly Permeabilization is slightly cloudy, most likely A. Periperiperitoneal omentum wrapping B. Peritoneal stimulation by peritoneal catheter…	C	C	TRUE
98. [Multiple choice question] The patient has been on uremia peritoneal dialysis for 2 years, and the peritoneal dialysis treatment has been very smooth, and it was found that the peritoneal dialysis fluid could not flow out at all 1 day ago It can be A. Periperiperitoneal omentum wrapping B. Peritoneal stimulation by peritoneal catheter C. Peritonitis D. Peritoneal sclerosis E. Peritoneal cathe…	E	E	TRUE
【Option】A. Sumu violet body B.RF C. Anti-erythrocyte antibodies D. Anti-SSA antibody E. Antiphospholipid antibodies 99. [Multiple choice questions] The main causes of thrombosis, thrombocytopenia, and habitual miscarriage in patients are A. Purple body B.RF C. Anti-erythrocyte antibodies D. Anti-SSA antibody E. Antiphospholipid antibodies	E	E	TRUE
100. [Multiple choice question] Rheumatoid arthritis is A. Purple body B.RF C. Anti-erythrocyte antibodies D. Anti-SSA antibody E. Antiphospholipid antibodies	B	B	TRUE

## Sheet: section 2
question	answer	chatGTP
1. The severity grading of chronic obstructive pulmonary disease (COPD) is correct A. Class IV FEV1/FVC <70%, FEV1<30% predicted or FEV1<50% predicted, with chronic respiratory failure B.III. Grade FEV1/FVC <70%, 30% ≤ FEV1≤50% projected C.II. Grade FEV1/FVC <70%, 50% ≤ FEV1≤80% projected D. Grade I FEV1/FVC <70%, FEV1>80% predicted Grade E.0 FEV1/FVC <70% and has risk factors for COPD	A	A	TRUE
2. According to the time of occurrence of asthma after allergen inhalation, immediate asthma is defined as: A. Onset occurs within about 6 hours and lasts for a long time, up to several days B. Simultaneous reaction to inhaled allergens occurs, peaking at 6 hours and gradually returning to normal after 12 hours C. Simultaneous reaction of inhaled allergens, reaching a peak in 6 hours and graduall…	D	D	TRUE		68/100
3. Complications of asthma attacks, the following are the most common A. Bronchiectasis B. Interstitial pneumonia C. Pneumothorax and atelectasis D. Pulmonary fibrosis E. Pleural hypertrophy	C	C	TRUE
4. Vasodilator drugs mainly dilating arterioles should be used with caution A. Severe mitral stenosis B. Severe mitral regurgitation C. Severe aortic regurgitation D. Ventricular septal defect E. Dilated cardiomyopathy give the reference answer	A	A	TRUE
5. For the following ECG manifestations, the first treatment measures that should be taken are: A. Atropine sulfate B. DC asynchronous defibrillation C. Implantation of a pacemaker D. Lidocaine E. Verapamil	E	C	FALSE
6. The pathogenic spectrum of complicated urinary tract infections is correct A. 75% are Escherichia coli B. Escherichia coli less than 50% C. 25% are confined to Staphylococcus epidermididis, Klebsiella pneumoniae, etc D. It is mostly a mixed infection of multiple bacteria E. None of the above is correct	B	B	TRUE
7. The following statements about acute leukemia are false: A. Lymph nodes and hepatosplenomegals are mostly seen in ALL B. Bone and joint pain and tenderness are common, and gingival and skin infiltrates are more common with M4 and M5 C. Acute onset, with high fever, infection, and hemorrhage as the main manifestations D. M3 is prone to DIC and generalized hemorrhage E. Intracranial hemorrhage i…	C	E	FALSE
8. The statement about idiopathic thrombocytopenic purpura is wrong A. ITP splenectomy is effective B. For chronic ITP glucocorticoids as the drug of choice, the short-term response rate is 80% C. The thymus gland is the main site of platelet antibody production D. Estrogen inhibits platelet production and enhances the ability of monocytes-macrophages to clear antibody-bound platelets E. ITP pred…	C	C	TRUE
9. It is not eligible for the laboratory examination of idiopathic thrombocytopenic purpura A. Decreased platelet count B. Increased number of megakaryocytes in bone marrow C. PAC3 positive D. Plate-producing megakaryocytes E. PAIg positive	D	C	FALSE
10. One of the following measures for the treatment of hyperkalemia is incorrect: A. Use of potassium-excreting diuretics B. Use of ion exchange resins to facilitate intestinal excretion of potassium C. 10% calcium chloride or calcium gluconate 10~30ml slowly intravenous injection, if necessary, it can be repeated 1~2 times D. 5% sodium bicarbonate or sodium lactate intravenous infusion is slowly…	D	D	TRUE
11. Patients with acute intestinal obstruction vomit profusely, pulse count, and blood pressure drop, may be A. Hypotonic dehydration B. Isotonic dehydration C. Hypertonic dehydration D. Hypokalemia E. Hyperkalemia	B	A	FALSE
12. A long-term alcoholic who develops a grand mal seizure after suddenly stopping drinking is called: A. Withdrawal convulsive reaction B. Tremor delirium state C. Korsakoff syndrome D. Simple withdrawal E. Alcoholic hallucinations	A	A	TRUE
13. There is a brief recurrent severe pain in the cheeks, and there are no positive signs other than the "trigger point" during examination, which is common in: A. Idiopathic facial nerve palsy B. Trigeminal neuralgia C. Symptomatic epilepsy D. Facial twitching E. Typical migraine	B	B	TRUE
14. For acute Guillain-Barré syndrome, the following treatments are more appropriate A. Intravenous injection of a large number of antibiotics B. Pyridostigmine bromide taken orally C. Abundant glucocorticoids D. Plasma exchange therapy E. Potassium chloride orally	D	D	TRUE
15. The main cells that HIV invades and destroys are: A. B lymphocytes B. Plasma cells C.CD<sub>4</sub>+ cells D.CD<sub>8</sub>+ cells E. Macrophages	C	C	TRUE
16. Protective against hepatitis B virus infection: A. Anti-HBe B. Anti-HBs C. DNA polymerase D. Antinuclear antibodies E. Anti-HBc	B	B	TRUE
17. Hepatitis C positive is: A. Anti-HDV-IgM B. Anti-HEV C. Anti-HAV-IgM D.HBsAg、HBeAg E. Anti-HCV translation	E	E	TRUE
18. The most important basis for diagnosing the diagnosis of cerebral hemorrhage is: A. Onset in winter and spring, with rash and meningeal irritation B. Purulent changes in cerebrospinal fluid C. Cerebrospinal fluid smear Gram stain found negative for cocci D. Blood or cerebrospinal fluid cultures for meningococcal growth E. Headache, vomiting, petechiae and ecchymosis of the skin	D	E	FALSE
19. The most significant ancillary tests for determining the species of malaria parasites are: A. Blood culture B. Thick blood smear C. Complete blood count D. Urinalysis E. Thin blood smear	E	E	TRUE
20. The main features of typhoid pathology are: A. Proliferative response of the whole-body monocyte-macrophage system B. Extensive necrosis of hepatocytes C. Swelling of endothelial cells in small blood vessels D. Myocardial necrosis E. Bone marrow suppression, pancytopenia	A	A	TRUE
21. The most serious complication of typhoid fever A. Toxic megacolon B. Pneumonia C. Intestinal bleeding D. Intestinal perforation E. Toxic myocarditis	D	D	TRUE
22. Mucus, pus, blood, stool with tenesmus can be seen in A. Vascular malformation of the small intestine B. Colon cancer C. Peptic ulcer D. Acute bacillary dysentery E. Intestinal tuberculosis	D	D	TRUE
23. With regard to primary tuberculosis, the following are correct: A. It is more common in both lungs above and below the clavicle B. Obvious symptoms of tuberculosis poisoning often occur C. Hematogenous dissemination is rare D. Caseous necrosis does not occur in the primary lesion and lymph nodes E. Burar or mediastinal lymph node tuberculosis is more common than primary syndrome	E	C	FALSE
24. The metabolism of carbamate pesticides is mischaracterized A. 70%~80% of the intake can be eliminated in one day B. Mainly excreted with urine C. The basic forms of biotransformation are hydrolysis, oxidation, and binding D. After entering the human body, it is quickly distributed to the tissues and organs of the whole body E. Metabolite toxicity will be reduced	E	E	TRUE
25. The principle of organophosphorus insecticide poisoning A. Sympathetic excitation B. Impaired liver function C. Enhanced cholinesterase activity D. Cholinesterase inactivation E. Decreased phosphorylated cholinesterase	D	D	TRUE
26. Among the following drugs, the effective antidote for the treatment of organophosphate poison is: A. Beauty B. Atropine C. Acetamide D. Disodium calcium edetate E. Dimercaptosulfonate	B	B	TRUE
27. Severe alcoholism often leads to malnutrition, because half a catty of alcohol is equivalent to more than 200 calories, but it has no nutritional value and absorbs a large amount of alcohol Essence means that the body no longer needs more food, hence the need for nutrients, especially A. Vitamin A B. Vitamin B1 C. Vitamin B D. Vitamin B12 E. Vitamin C	B	B	TRUE
28. The following do not meet the characteristics of type 1 diabetes A. It is more common in adults B. Plasma insulin levels are significantly reduced C. Predisposed to ketoacidosis D. Plasma C-peptide decrease E. Insulin dependence on treatment	A	A	TRUE
29. Among the diabetic fundus lesions, the one that is most likely to cause blindness is the one that occurs A. Microhemangioma B. Neovascular rupture C. Hard exudate D. Soft exudate E. Retinal detachment	D	B	FALSE
30. The following antithyroid drugs can inhibit the conversion of T4 to T3 in the surrounding tissues A. Methouracil B. Carbimazole C. Propylthiouracil D. methimazole E. Lithium carbonate	C	C	TRUE
31. At the time of diagnosis of acute pancreatitis, serum amylase is at least a multiple of normal A. 2 times B. 3 times C. 4 times D. 5 times E. 10 times	B	B	TRUE
32. In our country, the most important vectors of malaria transmission are: A. Anopheles mosquitoes B. Culex tribal C. Egypt Aedes mosquitoes D. Anopheles sinensis E. Anopheles microphyll	D	A	FALSE
33. The main cause of the drop in blood pressure in hemorrhagic fever with renal syndrome is: A. Heavy bleeding B. Endotoxin effect C. Plasma extravasation D. Secondary infection E. Electrolyte imbalances	C	C	TRUE
34. The description of dietary treatment for patients with chronic renal insufficiency is incorrect A. Low-phosphorus diet B. Low-protein diet C. Low-salt diet D. Plant-based high-protein diet E. Add essential amino acids to a low-protein diet	D	D	TRUE
35. The following ECG findings are the most important basis for the diagnosis of ventricular tachycardia A.P is not associated with QRS complexes B. P-R intervals are equal C. R-R interval is equal D. Ventricular capture wave and ventricular fusion wave can be seen E. Ventricular rate is 100~250 beats/min	D	A	FALSE
36. Among the medical therapies of intracerebral hemorrhage, the most important is A. Lowers blood pressure B. Control of bleeding C. Control cerebral edema and prevent cerebral herniation D. Strengthen care and pay attention to the balance of water and electrolytes E. Tracheotomy, oxygen inhalation	C	A	FALSE
37. Compound iodine solution therapy is used for A. Preoperative preparation for hyperthyroidism B. Recurrence of hyperthyroidism after surgery C. Thyroid cancer D. Hypothyroidism E. Subacute thyroiditis	A	A	TRUE
38. A patient with esophageal cancer after surgical treatment will have an indwelling gastric tube. On the 6th day after surgery, he developed cough and sputum production, and the sputum was yellow. Physical examination: temperature 39.3°C, respiration The frequency is 32 beats per minute, and there are more fine crackles in the right lower lung. WBC: 19×109/L, chest x-ray showed large exudate-li…	B	D	FALSE
39.25 years old female. Sudden chills, high fever with chest pain, rust-colored sputum. Chest x-ray shows right lower pneumonia. Penicillin is given intramuscularly 1.6 million units 3 times a day After 6 days, the patient still has a high fever, a full right chest, and no breath sounds. The most important of the following tests are: A. Chest X-ray and chest ultrasound B. Flexible bronchoscopy C.…	A	A	TRUE
40. Female 38 years old, right moderate pleural effusion, pleural effusion test results: light red, specific gravity 1.018, total white blood cell count 264/μl, Lee's test positive Protein-quantitative pleural effusion/serum of 1.0,LDH568U/dl, and glucose quantification of 3.41 mmol/L, should be considered first for diagnosis A. Tuberculous B. Rheumatic C. Neoplastic D. Bacterial pneumonia E. Pul…	C	A	FALSE
41.18-year-old male, dyspnea after running, wheezing with wheezing. On examination, both lungs are full of wheezing and the diagnosis is considered A. Upper respiratory tract infection B. Allergic pulmonary infiltrates C. Cardiogenic asthma D. Exercise-induced asthma E. Acute bronchitis	D	D	TRUE
42. A male patient, usually in good health, had a heart rate of 75 beats/min on auscultation during physical examination, and his rhythm was uniform. Changes that are not likely to occur if an ECG is done A. Complete right bundle branch block B. Atrial fibrillation with third-degree atrioventricular block C. Atrial flutter 4:1 conduction D. Paroxysmal atrial tachycardia 2:1 conduction E. Complete…	B	B	TRUE
43. Patients with mitral valve stenosis of rheumatic heart disease, atrial fibrillation for 3 years, cardiac function grade III., and oral digoxin treatment for 1 month, should be considered to discontinue the drug A. Heart rate 78 beats per minute, irregular rhythm B. Fishhook downward shift of the ST segment of the ECG C. Narrowing of the liver boundary D. Weight loss E. Heart rate 56 beats/min…	E	E	TRUE
44. Male, 58 years old. I have suffered from kidney disease, and then my blood pressure continues to rise, and my blood pressure is now 190/112mmHg, and my blood pressure is controlled after taking antihypertensive drugs 130~140/80~90mmHg, ECG showed left ventricular hypertrophy, fundus retinal artery narrowing, and trace urine protein. The most likely diagnosis for this case is: A. Renal artery …	E	C	FALSE
45. The patient is a 46-year-old male. Heart palpitations, shortness of breath for 5 months after activity, and inability to lie flat at night for 2 weeks. Echocardiographic diagram: full-heart enlargement, predominantly left-sided enlargement , the amplitude of diastolic activity in the anterior leaflet of the mitral valve is reduced, the opening of the valve orifice is small, and the diamond-li…	C	C	TRUE
46. Male, 49 years old. Dull pain in the precordial area after exertion for 6 years, often awakened by nocturnal chest pain in the past 1 week, and ECG features of leads II., III, and aVF at the time of attack The ST segment was raised by 0.2 mV in a unidirectional curve pattern, and the upward lift disappeared after remission. The most inappropriate drugs for an attack are: A. Nifedipine B. β re…	B	B	TRUE
47. Female, 21 years old. Heart palpitations and shortness of breath for 4 years after the event. Occasional precordial pain, physical examination: blood pressure 135/80 mmHg, cardiac enlargement to the lower left, sternum Diastolic sighing murmur is heard in the 3rd intercostal space on the left margin. The most likely diagnosis is: A. Hypertrophic obstructive cardiomyopathy B. Rheumatic heart d…	B	B	TRUE
48. Male, 40 years old. After hepatitis C cirrhosis for 7 years, he was significantly emaciated and fatigued for 3 months. Nosebleeds are frequent, abdominal distension is progressively worse, and urine is low. Sudden fainting after activity 2 hours ago, the most likely diagnosis to consider is A. Hepatic encephalopathy B. Cirrhosis complicated by gastrointestinal bleeding C. Hemorrhagic shock D.…	E	B	FALSE
49. Male, 43 years old. Patients with liver cirrhosis, fever in the past 2 months, pain under the right ribs, 3cm below the ribs of the liver, hardness, light tenderness, fingers under the spleen and costals, and white blood The cells were 6.0×109/L, the percentage of neutrophils was 60%, and the AFP was checked twice, which were 200 μg/L and 600 μg/L, respectively. Most probably A. Cirrhosis of …	A	A	TRUE
50. The patient, a 40-year-old male, developed persistent epigastric pain after drinking heavily 4 hours ago, with paroxysmal aggravation radiating to the lower back, bending over and hugging his knees Relieve. On examination, there is epigastric tenderness and mild muscle tension. The least likely laboratory findings are: A. Serum amylase is markedly elevated B. Ascites amylase is markedly eleva…	A	D	FALSE
51. Female, 18 years old, edema and oliguria for 20 days, fever in the past 2 days, body temperature up to 38 °C, BP120/80mmHg, Hb110g/L, urine routine white and fine 10~15 cells/HP, urine protein (+++), red blood cells 3~5/HP, the most likely diagnosis A. Acute pyelonephritis B. Acute nephritis complicated by urinary tract infection C. Nephrotic syndrome with upper respiratory tract infection D.…	D	B	FALSE
52. Female, 32 years old. Previously healthy, edema of both lower extremities 1 month ago, progressive exacerbation, laboratory tests found urine protein (+++), serum creatinine 430μmol/L。 To confirm the diagnosis, the tests of choice are: A. Blood sugar B. Cardiac color ultrasound C. Liver function and hepatobiliary and spleen ultrasound D. Kidney color ultrasound E. Inferior vena cava color ult…	D	D	TRUE
53. Male, 37 years old, fever with nosebleeds for 1 week. Check for swollen gums, mild hepatosplenomegaly, hemoglobin 40 g/L, white blood cells 600×109/L, and blood The plate was 15×109/L, and the monocytes at all stages in the bone marrow accounted for 80% of the non-erythroid cells, and the peroxidase staining was positive and the non-specific esterase was positive , a positive reaction may be …	D	A	FALSE
54. Female, 26 years old. History of chronic myelopathy for 2 years, high fever in the past 1 week, splenomegaly and flat umbilicus, hemoglobin 46g/L, leukocytes 30×109/L, classified granules 40%, 40% of the middle and late granules, platelets 40×109/L, the diagnosis of chronic myelogenous leukemia A. Combined leukemia-like reaction B. Chronic phase C. Acute change D. Acceleration period E. Co-in…	C	D	FALSE
55. The patient is a 30-year-old female. Menstrual flow has been heavy for 2 years, fatigue, dizziness, palpitations in the past 3 months, hemoglobin 65g/L, white blood cells 6.0×109 /L, platelets 140×109/L, small red blood cell volume and enlarged central pale staining area can be seen in blood film. The bone marrow cytogranule has a ratio of 1:1 to red, and erythrocyte hyperplasia is active , 4…	B	B	TRUE
56. Female, 18 years old, 1 year gradually pale, weak. Examination: hemoglobin 50 g/L, leukocytes 5.0×109/L, serum iron 8.0 μmol/L, the most likely diagnosis is: A. Infectious anemia B. Megaloblastic anemia C. Iron deficiency anemia D. Aplastic anemia E. Hemolytic anemia	C	C	TRUE
57. Male, 38 years old. When I wanted to get up in the morning, I found that I could not move my limbs, and I had a history of hyperthyroidism for 6 years, and I had a physical examination: propt±osis, eyelids, and eyeball Freedom of movement, thyroid II degree enlargement, no sensory impairment and muscle atrophy in both lower limbs, serum potassium 2.8 mmol/L, the most likely disease is A. Infe…	D	D	TRUE
58. Female, 30 years old, 20 weeks gestation with hyperthyroidism, goiter with local compression symptoms, choose which of the following treatments is most appropriate? A. Taking antithyroid medications B. After the termination of pregnancy, take antithyroid drugs C. After the termination of pregnancy, surgical treatment D. After termination of pregnancy, 131I treatment E. Non-termination of preg…	E	A	FALSE
59. A patient with intestinal obstruction presents with nausea, vomiting, oliguria, increased urine specific gravity, sunken eyes, clammy and cold extremities, low blood pressure, and normal serum Na+. head The type of fluid to be given should be A. 5% glucose solution B. Normal saline C. Equilibrated salt solution D. 5% sodium chloride solution E. 5% sodium bicarbonate solution	C	B	FALSE
60. Male, 56 years old. Diabetic patients, treated with insulin, suddenly palpitation, sweating, weakness at 10 p.m., followed by confusion, pulse check 120 times /min, urine glucose (-), urine ketone body (-), urea nitrogen 10.0 mmol/L, most likely A. Cerebrovascular accident B. Uremic coma C. Hyperosmolar coma D. Hypoglycemic coma E. Ketoacidosis coma	D	D	TRUE
61. The patient suddenly lost consciousness, convulsions all over the body, cyanosis of the complexion, foaming at the mouth, incontinence, and gradually became conscious after 5~6 minutes. Possible diagnosis be A. Hysteria B. Chorea C. Epilepsy D. Tremor paralysis E. Tetany	C	C	TRUE
62.9 years old boy. During lunch, he suddenly lost consciousness and fell off the bowl in his hand, and woke up after the bowl was broken. EEG showed the regularity and symmetry of 3 Hz/sec spike and slow waves Issue. The most likely diagnosis is: A. Complex partial seizures B. Partial seizures C. Jackson epilepsy D. Absence seizures E. Unclassifiable seizures	D	D	TRUE
63. Male, 65 years old. He had a history of hypertension for 11 years, suffered from cerebral thrombosis 2 years ago, and now he is still paralyzed on the left limb, and suddenly had a massive hemoptysis 2 days ago Hemoptysis is about 500ml within 2 hours a day, which of the following drugs can not be used A. Anluo blood B. Protamine C. 2% procaine D. Aminotoluic acid E. Posterior pituitary	E	B	FALSE
64. Female, 54 years old. Cerebral arteriosclerosis for 3 years, sudden dizziness, vomiting, slurred speech. Physical examination: hoarseness, dysphagia, slurred speech , small left eye cleft, small pupil, horizontal eye cleft, hypoalgesia in the left side of the face and right half of the body, and inaccurate left finger and nose test. Diagnosis is A. Thrombosis of the right posterior inferior c…	B	A	FALSE
65. Male, 45 years old. After 8 months of ineffective left finger movement, he gradually developed weakness in the left upper limb, atrophy of the hand muscles, and developed to the right upper limb, nearly 3 Weakness in both lower limbs for months. Physical examination: muscle strength in both upper limbs grade 3, hypotonia, decreased tendon reflexes, muscle strength in both lower limbs grade 4,…	A	A	TRUE
66. Male, 45 years old. After 8 months of ineffective left finger movement, he gradually developed weakness in the left upper limb, atrophy of the hand muscles, and developed to the right upper limb, nearly 3 Weakness in both lower limbs for months. Physical examination: muscle strength in both upper limbs grade 3, hypotonia, decreased tendon reflexes, muscle strength in both lower limbs grade 4,…	A	A	TRUE
67. Male, 62 years old, suddenly unable to speak, weakness of the right upper and lower limbs, recovered in about 20 minutes, recurrent seizures, postictal examination, normal nervous system. First of all The diagnosis to be considered is: A. Localized epilepsy B. Cerebral embolism C. Onset of hysteria D. Internal carotid artery system E. Vertebro-basilar artery system	D	B	FALSE
68.32-year-old male, who had a sudden and irregular fever for more than 20 days, was admitted to the emergency department on May 8. Physical examination: jaanthochromia of the sclera, liver and spleen 1.0 cm below the cost. Blood white blood cells The total amount was 4.0×109/L, the total bilirubin was 98 μmol/l (normal 17.1 μmol/l), ALT 85 units, urine protein (+), and Fertico "O" 1:80, "H" 1:16…	B	A	FALSE
69. Male, 30 years old, presents with fever, headache, and mucocutaneous bleeding since November 30, and oliguria 3 days later, at which point the blood is complete with white blood cells 35×109/L with urine protein (+++) on urinalysis, at which point the most likely diagnosis is: A. Glomerulonephritis B. Uremia C. Leukemia D. Hemorrhagic fever with renal syndrome E. Severe cold	D	D	TRUE
70. Female, 19 years old. Low-grade fever, cough for 1 month. Physical examination: emaciation, palpable mung bean-sized lymph nodes in the right neck, slightly hard, mobile, nontender, right Pulmonary breath sounds are weak, chest x-ray shows calcifications in the right upper lung, and right hilar lymphadenopathy. The first consideration for diagnosis is: A. Primary tuberculosis B. Infiltrative …	A	A	TRUE
71. Female, 45 years old. Dizziness and fatigue for 2 weeks. Physical examination: anemia, no xanthochromia in the sclera, and no palpation of the liver and spleen under the costals. Hemogram: WBC 2.5×109 /L，Hb60g/L，PLT45×109/L，MCV90fL，MCH31pg，MCHC36%。 The peripheral blood Coombs test is negative, and the bone marrow erythroid hyperplasia is active , 56% of middle and young + late blast red blood…	A	C	FALSE
72. Female, 37 years old. Rheumatoid arthritis was diagnosed after the present visit, and the autoantibodies with the highest specificity in rheumatoid arthritis are A. Rheumatoid factor B. Anti-keratin antibodies C. Anti-cyclic citrullinated polypeptide antibody D. Anti-polykeratin microfilament protein antibody E. Anti-perinuclear factor antibodies	C	C	TRUE
73. The patient is a 35-year-old female. Swelling and pain in both wrists, interfinger joints, metacarpophalangeal joints, and knee joints for 1 year, morning stiffness for 2 hours. On examination, the proximal fingers of both hands are closed Jointed fusiform swelling, swollen joints in both wrists, and mild limitation of motion. Laboratory RF300IU/ml, ESR 50mm/h. The diagnosis of this patient i…	D	D	TRUE
74. The patient is a 50-year-old male. Diagnosed with chronic atrophic gastritis, 14C breath test showed Helicobacter pylori (Hp) positive, anti-Hp therapy, re-examination Whether HP is cleared, at least for the duration of discontinuation A. 1 week B. 2 weeks C. 3 weeks D. 4 weeks E. 5 weeks	D	D	TRUE
75. Chronic bronchitis complicated by early pathophysiological changes in emphysema, the following are wrong A. Lesions are confined to small airways B. Reduction in maximal ventilation C. Increased closure volume D. Decreased dynamic lung compliance E. Increased resting lung compliance	B	B	TRUE
76. Male, 51 years old. Often eating out, feeling tired in the past 2 weeks, loss of appetite and deepening urine color in the past 10 days, colleagues found that his eyes were yellow in the past 3 days. Laboratory tests: ALT766U/L, TBIL 98 μmol/L, anti-HBs(+), anti-HEVIgG(+), anti-HEVIgM(+), anti- HAVIgG（+）。 The diagnosis in this patient should be considered A. Viral hepatitis, type A, acute jau…	C	C	TRUE
77. The patient is a 62-year-old male. He had a history of diabetes mellitus and prostatic hyperplasia, and was admitted to the hospital due to gallstones combined with cholecystitis, and underwent cholecystectomy, which went smoothly during the operation ； After surgery, gentamicin was used to prevent inflammation, and oliguria appeared after 3 days, with a urine volume of about 300ml and a dail…	D	D	TRUE
78. Common causes of progression of chronic renal insufficiency except: A. Infection B. Massive hemorrhage or shock C. Hypocalcemia D. Nephrotoxic drugs E. Heart failure	C	C	TRUE
79. The patient is a 46-year-old female. The history of duodenal ulcer is 6 years, and it has not been treated systematically. A burning sensation in the upper abdomen after taking NSAIDs 3 hours ago , nausea, vomiting about 1000ml of dark red blood, and about 300ml of tarried stools. On examination, blood pressure 80/40 mmHg, pulse 122 beats per minute, and clarity , no xanthochromia of the scle…	C	C	TRUE
80. Male, 30 years old. Heart palpitations, weakness, hand tremors for 3 months, stool 2~3 times a day, not formed, weight loss of 5kg, diagnosed with thyroid function 1 week ago Hyperdynamics, untreated, drank half a pound of liquor last night, vomited once, woke up in the morning and found that both lower limbs could not move. To avoid recurrence of the lower limbs do not The patient should be …	C	A	FALSE
【Option】A. Digoxin B. Sotalol C. Propafenone D. Lidocaine E. Amiodarone 81. [Multiple choice question] The first choice for premature ventricular contractions after myocardial infarction is A. Digoxin B. Sotalol C. Propafenone D. Lidocaine E. Amiodarone	D	D	TRUE
82. [Multiple choice question] Paroxysmal ventricular tachycardia should be used with caution or disabled A. Digoxin B. Sotalol C. Propafenone D. Lidocaine E. Amiodarone	A	A	TRUE
【Option】A. Inhibits gastric acid secretion B. Protection of the gastric mucosa C. Early surgery D. Reduction of bile reflux E. Eradication of Helicobacter pylori 83. [Multiple choice question] The most important thing in the treatment of duodenal ulcer is A. Inhibition of gastric acid secretion B. Protection of the gastric mucosa C. Early surgery D. Reduction of bile reflux E. Eradication of Heli…	A	E	FALSE
84. [Multiple choice question] The most important measure to prevent the recurrence of ulcers is: A. Inhibition of gastric acid secretion B. Protection of the gastric mucosa C. Early surgery D. Reduction of bile reflux E. Eradication of Helicobacter pylori	E	E	TRUE
85. [Multiple choice question] Treatment of worsening stomach ulcers A. Inhibition of gastric acid secretion B. Protection of the gastric mucosa C. Early surgery D. Reduction of bile reflux E. Eradication of Helicobacter pylori	C	A	FALSE
【Option】A. B-ultrasound of both kidneys B. CT of both kidneys C. Intravenous pyelogram D. Renal arteriography E. Renal biopsy 86. [Multiple choice question] The main auxiliary examination items for nephrotic syndrome should be: A. B-ultrasound of both kidneys B. CT of both kidneys C. Intravenous pyelogram D. Renal arteriography E. Renal biopsy	E	E	TRUE
87. [Multiple choice questions] The main auxiliary examination items for chronic pyelonephritis should be A. B-ultrasound of both kidneys B. CT of both kidneys C. Intravenous pyelogram D. Renal arteriography E. Renal biopsy	C	A	FALSE
【Option】A. The thyroid gland is mostly diffusely enlarged, often involving the entire gland, without fever, with a long course of disease, and TGAb and TPOAb are significantly increased B. No enlargement or mild enlargement of the thyroid gland, polydipsia, polyuria, weight loss, no murmur of the thyroid gland, no proptosis, decreased uptake of 131I but TT4, FT 4 more normal C. The thyroid gland …	C	A	FALSE
89. [Multiple choice questions] The characteristics of Graves' disease are: A. The thyroid gland is mostly diffusely enlarged, often involving the whole gland, no fever, long course of disease, and TGAb and TPOAb are significantly increased B. No enlargement or mild enlargement of the thyroid gland, polydipsia, polyuria, weight loss, no murmur of the thyroid gland, no proptosis, decreased uptake …	E	E	TRUE
90. [Multiple choice questions] Painless thyroiditis is characterized by: A. The thyroid gland is mostly diffusely enlarged, often involving the whole gland, no fever, long course of disease, and TGAb and TPOAb are significantly increased B. No enlargement or mild enlargement of the thyroid gland, polydipsia, polyuria, weight loss, no murmur of the thyroid gland, no proptosis, decreased uptake of…	A	A	FALSE
91. [Multiple choice questions] Chronic lymphocytic thyroiditis is characterized by: A. The thyroid gland is mostly diffusely enlarged, often involving the whole gland, no fever, long course of disease, and TGAb and TPOAb are significantly increased B. No enlargement or mild enlargement of the thyroid gland, polydipsia, polyuria, weight loss, no murmur of the thyroid gland, no proptosis, decrease…	A	A	TRUE
【Option】A. Fenofibrate B. Niacin + simvastatin + fenofibrate C. Simvastatin D. Niacin Cholestyramine 92. [Multiple choice questions] What is prone to rhabdomyolysis A. Fenofibrate B. Niacin + simvastatin + fenofibrate C. Simvastatin D. Niacin Cholestyramine	B	B	TRUE
93. [Multiple choice questions] It is suitable for hypercholesterolemia, but not for hypertriglyceridemia A. Fenofibrate B. Niacin + simvastatin + fenofibrate C. Simvastatin D. Niacin Cholestyramine	E	E	TRUE
94. [Multiple choice question] Regulating blood lipids can easily lead to gastrointestinal disorders and muscle pain at the same time A. Fenofibrate B. Niacin + simvastatin + fenofibrate C. Simvastatin D. Niacin Cholestyramine	C	C	TRUE
95. [Multiple choice questions] It can reduce serum TC, TG, LDL-C, VLDL-C, and increase HDL-C A. Fenofibrate B. Niacin + simvastatin + fenofibrate C. Simvastatin D. Niacin Cholestyramine	D	D	TRUE
【Option】A. Ankylosing spondylitis B. Psoriatic arthritis C. Osteoarthritis D.SLE E. Rheumatoid arthritis 96. [Multiple choice questions] It is more common in people over 50 years old, and is characterized by pain after activity and relief after rest, lesions mostly involving weight-bearing joints, and rapid increase in blood sedimentation rate Obvious considerations A. Ankylosing spondylitis B. P…	C	C	TRUE
97. [Multiple choice questions] Have joint swelling and pain, mild lesions, and related extra-segmental systemic symptoms, such as alopecia, proteinuria, etc., serum antinuclear antibodies Multi-positive considerations A. Ankylosing spondylitis B. Psoriatic arthritis C. Osteoarthritis D.SLE E. Rheumatoid arthritis	D	D	TRUE
98. [Multiple choice questions] Arthralgia is the first to appear, commonly in the wrist, metacarpophalangeal joint, proximal interphalangeal joint, joint swelling and morning stiffness, and finally joint deformity , blood examination can show rapid erythrocyte sedimentation rate, and C-reactive protein is elevated A. Ankylosing spondylitis B. Psoriatic arthritis C. Osteoarthritis D.SLE E. Rheuma…	E	E	TRUE
【Option】A. Streptomycin B. Penicillin C. Chloramphenicol D. Ciprofloxacin E. Tetracycline 99. [Multiple choice question] Typhoid fever treatment is the first choice A. Streptomycin B. Penicillin C. Chloramphenicol D. Ciprofloxacin E. Tetracycline	D	D	TRUE
100. [Multiple choice question] Leptospirosis is the first choice for treatment A. Streptomycin B. Penicillin C. Chloramphenicol D. Ciprofloxacin E. Tetracycline	B	D	FALSE

## Sheet: section 4
question	answer	ChatGPT-answer
7. Female, 46 years old, 2 times blood glucose 8.0mmol/L, BMI 27kg/m2, which of the following is correct for the treatment of this patient A. Diet and exercise treatment first, if ineffective, sulfonylurea hypoglycemic drugs are preferred B. If insulin is used, it will receive a better effect than oral hypoglycemic drugs C. Diet and exercise therapy first, if ineffective, biguanides are preferred…	C	C	TRUE
8. Female, 66 years old, in a coma for 3 hours, checked: blood pH 7.30, BE-7.6, AG20mmol/L; Its acid-base metabolism disorders may be due to: A. Excessive bicarbonate loss B. Disorders of bicarbonate production C. Excessive intake of acids D. Hyporenin-hypoaldosteronism E. Decreased excretion of inorganic acids or excessive production of organic acids	E	E	TRUE				TOTAL	70
9. Which of the following drugs increases the rate of thyroid uptake of 131I? A.D860 B. Oral contraceptives C. Lishepin D. Phenylbutazone E. Aspirin	B	A	FALSE				FALSE	10
10. Female, 52 years old, physical examination: palpable thyroid enlargement, B ultrasound showed multinodular goiter, T3, T4, TSH were normal. The most appropriate treatment be A. Surgical treatment B. Thyroid hormones C. Antithyroid drugs D. Radionuclide therapy E. Follow-up thyroid function and thyroid ultrasound	E	E	TRUE				NA	8.7
11. Which of the following is true about Graves' disease? A. is a monogenic inherited disease B. is an organ-specific autoimmune disease C. The main defect is inhibitory T cell dysfunction D. Positive thyroid-destroying antibodies are its main feature E. Males are more susceptible than females	B	B	TRUE				TRUE	41
Male, 31 years old, came to the clinic for 4 hours due to sudden wheezing; Previous history of hypertension for 1 year, up to 220/130mmHg, not regularly diagnosed and treated; Physical examination Abnormal blood sugar now, don't mind; Physical examination: BP260/160mmHg, P132/min, sitting upright, wheezing; Both lungs are filled with vesicle sounds, and the heart boundary expands to the left larg…	E	B	FALSE					49.7/70	0.71
Female, 57 years old, with a history of diabetes for 10 years, currently has 6 tablets/day of glucose lowering, 3 tablets/day of metformin, and fasting blood sugar control at 8.0mmol/L, near Foot ulcer appeared, examination: dorsalis pedis artery pulse disappeared, right foot ulcerated, smelly. 29. [Multiple choice question] Which item is incorrect in the next treatment? A. Surgical debridement m…	E	E	TRUE
The patient, a 58-year-old female, came to the clinic because "blood sugar has been elevated for 10 years". The fasting blood glucose is up to 14.7mmol/L, and the blood glucose is up to 2 hours after meals 20.3mmol/L。 There is no specific medical history. Physical examination: T36.5°C, P86 times/min, R24 times/min, BP125/80mmHg; There is no cyanosis of the lips and a quiet neck The pulse is not d…	AC	AC	TRUE
38. [Indefinite Multiple Choice Questions] The current treatment for this disease is (Hint: The patient's bladder residual urine is about 150ml after ultrasound. Based on their medical history, Signs and symptoms confirm the diagnosis of diabetic bladder. ) A. cisapride B. α-receptor blockers C. Anticholinesterase drugs D. Drugs for the treatment of neuropathy E. Voiding training and catheterizat…	CDE	E	NA	0.3
39. [Indefinite multiple-choice questions] Anticholinesterase drugs are contraindicated A. Angina pectoris B. Bronchial asthma C. Prostatitis D. Urinary tract obstruction E. Mechanical intestinal obstruction F. Urinary tract infection	ABDE	BD	NA	0.5
40. [Indefinite Multiple Choice Questions] Specific measures for the prevention and control of infection are (Hint: If the patient's urinary incontinence is further aggravated, urinary catheter catheterization is required To prevent infection. ) A. Pay attention to keeping the area clean and hygienic B. For short-term indwelling catheters, rinse the bladder with 1‰~2‰ of nitrofuracillin twice a d…	ABCDE	ABCDE	TRUE
The patient, a 29-year-old female, came to the clinic with "hair loss, fatigue, menstrual disorders and knee pain for 4 months". Thyroid function during pregnancy 2 years ago There was no abnormality, and the postpartum anti-thyroid peroxidase antibody was positive, and no special treatment was done. Physical examination: BP138/86mmHg; Consciousness is clear, spirit can be; No protrusions eye and…	BE	BE	TRUE
42. [Multiple-choice questions] After examination, the patient has a mild increase in TSH, but the thyroid hormone level is normal, which is correct below A. No treatment is required B. Repeat TSH before deciding whether to treat it C. If adrenal insufficiency is present, no treatment is required D. Immediate treatment is required due to the obvious symptoms of the patient E. Glucocorticoids were…	BC	A	FALSE
The patient, a 12-year-old female, came to the clinic with "polydipsia, polyphagia, polyuria and weight loss for 15 days". No nausea or vomiting. No family history of diabetes. examine Physical: normal vital signs; Thin body type; normal heart and lungs; The abdomen is soft and not tender. Laboratory tests: fasting blood glucose 13.9mmol/L, blood 2h after meals sugar 24.8mmol/L; Positive urine ke…	ABCDEF	CF	NA	0.2
44. [Multiple-choice questions] The purpose of the treatment for this child is: A. Improvement of symptoms B. Guarantee normal growth and development C. Strict control of blood sugar D. Ensure a healthy mental state E. Prevention and treatment of chronic complications F. Prevention and treatment of acute complications	ABDEF	B	NA	0.2
45. [Indefinite Multiple Choice Questions] The insulin regimen for the child should be chosen A. Multiple subcutaneous injections of insulin B. Premixed insulin therapy C. Intravenous infusion of small doses of insulin D. Insulin in combination with oral antidiabetic drugs E. Insulin pump provides continuous subcutaneous infusion of insulin F. Islet transplantation is recommended for those who ar…	AE	A	NA	0.5
46. [Multiple-choice questions] The treatment plan for this child is: A. Initiation of subcutaneous insulin therapy B. Diabetes education C. Strict dietary control D. Oral antidiabetic drugs, such as metformin E. Aggressive intravenous hydration F. Bed rest	AB	AB	TRUE
The patient, a 75-year-old male, came to the clinic with "paroxysmal dyspnea at night for 1 week". History of diabetic nephropathy for 3 years. Physical examination: T36.5°C, P160 times /min, R24 times/min, BP90/50mmHg; more wet rales at the base of both lungs; HR160 times/min, irregular rhythm; Edema of both lower extremities. 47. [Multiple-choice questions] The main diagnoses that should be con…	B	B	TRUE
48. [Multiple-choice questions] should be dealt with as soon as possible A. Active blood volume replenishment B. Intravenous infusion of 250 ml of 5% sodium bicarbonate solution C. Hemofiltration D. Peritoneal dialysis/hemodialysis E. Cardiac, diuretic, vasodilator F. Colon dialysis	CD	E	FALSE
49. [Multiple-choice questions] The examination items that should be carried out immediately in order to make a clear diagnosis include: A. Electrocardiogram B. Chest X-ray C. Complete blood count D. Lung function E. Blood biochemistry F. Arterial blood gas analysis	ABCEF	ABF	NA	0.5
The patient, a 68-year-old male, came to the clinic with "polyuria and polydipsia for more than 20 years, accompanied by numbness in both lower limbs for 2 years". The patient had a history of diabetes for more than 2 years The sugar was controlled at FPG 7.0~8.0mmol/L, and 2hPG10.0~11.0mmol/L. He has a history of hypertension for more than 20 years. Physical examination: BP135/76mmHg; meaning Cl…	ABCDE	ABCDE	TRUE
51. [Multiple-choice questions] This disease requires patients to improve their lifestyle to facilitate treatment, and the most impactful ones are A. Light diet, not greasy, pay attention to the arrangement of crude fiber diet B. Reasonable control of blood sugar C. Keep warm D. Exercise in moderation E. Quit smoking and drinking	B	ABDE	FALSE
52. [Indefinite Multiple Choice Questions] Symptomatic treatment for the patient's pain includes (Hint: The patient complains of numbness in both lower limbs, and occasionally has electric shock-like pain. Physical examination : Decreased superficial sensation in both lower limbs, decreased vibration sensation. ) A. Carbamazepine 0.1g, 2~3 times/d B. Phenytoin 0.1g, 2~3 times/d C. Amitriptyline 2…	ABCDF	ACF	NA	0.5
53. [Indefinite Multiple Choice Questions] Patients should be examined after admission A. Glycosylated hemoglobin B. Electromyography assay C. Determination of the threshold of the amount of flutter D. Skin temperature sensation determination E. Lower extremity vascular color ultrasound F. Hemorheological examination	ABCD	ABCD	TRUE
54. [Indefinite Multiple Choice Questions] The treatment that should be taken according to the patient's current condition is (Hint: The patient's fasting and 2-hour postprandial blood sugar is measured at the hospital, the average value They were 8.0 mmol/L and 10.0 mmol/L, respectively. ) A. Blood sugar control B. Inositol and other targeted treatments C. Supportive treatment such as vitamin B …	ABCDEF	ABCDEF	TRUE
The patient, a 52-year-old female, came to the clinic for "eating too much and losing weight for 3 years". In the past 3 years, the patient has developed hunger, polyphagia and weight loss for no obvious reason. near In the past 3 months, he has lost 15kg of weight, accompanied by alternating symptoms of diarrhea and constipation, and the diarrhea is mostly not accompanied by abdominal pain and s…	ABCD	ABCD	TRUE
56. [Multiple-choice questions] The diseases that patients should consider at present are: A. Chronic gastritis B. Diabetes mellitus C. Hyperthyroidism D. Cirrhosis E. Autonomic dysfunction F. Tumors	ABCEF	ABCEF	TRUE
57. [Multiple-choice questions] The examination items that should be performed to make a clear diagnosis include: A. Blood sugar B. Thyroid hormones C. Liver and kidney function D. Fecal routine E. Digestive system B-ultrasound F. Tumor markers	ABDEF	ABDEF	TRUE
Share answer questions 【Option】A. Oral bromocriptine treatment B. Oral mitotane therapy C. Oral ketoconazole therapy D. Pituitary radiation therapy E. Transsphenoid sinus resection for surgical treatment 58. [Multiple choice question] Cushing's disease prevention after surgery A. Oral bromocriptine therapy B. Oral mitotane therapy C. Oral ketoconazole therapy D. Pituitary radiation therapy E. Tra…	D	D	TRUE
59. [Multiple choice question] Adrenocortical adenocarcinoma and cervical lymphadenopathy are preferred A. Oral bromocriptine therapy B. Oral mitotane therapy C. Oral ketoconazole therapy D. Pituitary radiation therapy E. Transsphenoid sinus resection for surgical treatment	B	B	TRUE
The patient, a 12-year-old female, came to the clinic with "polydipsia, polyphagia, polyuria and weight loss for 15 days". No nausea or vomiting. No family history of diabetes. examine Physical: normal vital signs; Thin body type; normal heart and lungs; The abdomen is soft and not tender. Laboratory tests: fasting blood glucose 13.9mmol/L, blood 2h after meals sugar 24.8mmol/L; Positive urine ke…	ABCF	ABCEF	NA	0.5
31. [Multiple-choice question] The treatment plan for this child is ( ). A. Initiation of subcutaneous insulin therapy B. Diabetes education C. Strict dietary control D. Oral antidiabetic drugs, such as metformin E. Aggressive intravenous hydration F. Bed rest	ABE	AB	NA	0.5
32. [Multiple choice questions] The insulin treatment regimen for the child should be selected ( ). A. Multiple subcutaneous injections of insulin B. Premixed insulin therapy C. Intravenous infusion of small doses of insulin D. Insulin in combination with oral antidiabetic drugs E. Insulin pump provides continuous subcutaneous infusion of insulin F. Islet transplantation is recommended for those …	AE	AE	TRUE
The patient, a 72-year-old male, came to the clinic with "nausea and vomiting for 2 days and unconsciousness for 3 hours". The patient has a history of diabetes mellitus for 4 years and takes metformin irregularly Guanidine, Gregette and other treatments, the rest is not special. Physical examination: T36.5°C, P110 times/min, BP80/50mmHg; Shallow coma, deep and heavy breathing; skin dry mucous me…	ACDE	ACDE	TRUE
35. [Multiple-choice questions] The examination items that must be performed immediately in order to make a clear diagnosis include ( ). A. Blood sugar B. Blood gas analysis C. Electrolytes D. Urinalysis E. Blood lactate F. Cardiac enzyme spectrum, electrocardiogram	ABCDE	ABCDE	TRUE
The patient, a 75-year-old male, came to the clinic with "paroxysmal dyspnea at night for 1 week". History of diabetic nephropathy for 3 years. Physical examination: T36.5°C, P160 times /min, R24 times/min, BP90/50mmHg; more wet rales at the base of both lungs; HR160 times/min, irregular rhythm; Edema of both lower extremities. 36. [Multiple-choice questions] should be dealt with as soon as possi…	CD	CD	TRUE
37. [Multiple choice questions] The main diagnoses that should be considered at present are ( ). A. Bronchial asthma B. Diabetic nephropathy with acute left heart failure C. Lung infection D. Cardiac tamponade E. Acute respiratory distress syndrome F. Cardiogenic shock	B	B	TRUE
38. [Multiple-choice questions] The examination items that should be performed immediately in order to make a clear diagnosis include ( ). A. Electrocardiogram B. Chest X-ray C. Complete blood count D. Lung function E. Blood biochemistry F. Arterial blood gas analysis	ABCEF	ABEF	NA	0.5
The patient, a 68-year-old male, came to the clinic with "polyuria and polydipsia for more than 20 years, accompanied by numbness in both lower limbs for 2 years". The patient had a history of diabetes for more than 2 years The sugar was controlled at FPG 7.0~8.0mmol/L, and 2hPG10.0~11.0mmol/L. He has a history of hypertension for more than 20 years. Physical examination: BP135/76mmHg; Consciousn…	ABCDEF	ABCDEF	TRUE
40. [Multiple choice question] This disease requires patients to change their lifestyle to facilitate treatment, and the most impactful is ( ). A. Light diet, not greasy, pay attention to the arrangement of crude fiber diet B. Reasonable control of blood sugar C. Keep warm D. Exercise in moderation E. Quit smoking and drinking F. Rest is the main thing when the pain is painful	B	BE	FALSE
41. [Multiple-choice questions] Patients should be examined after admission ( ). A. Glycosylated hemoglobin B. Electromyography assay C. Determination of the threshold of the amount of flutter D. Skin temperature sensation determination E. Lower extremity vascular color ultrasound F. Hemorheological examination	ABCD	ABCD	TRUE
42. [Multiple Choice] Symptoms and signs of peripheral neuropathy damage include (Hint: Diabetic peripheral neuropathy performed according to WHOPNTF Diagnostic criteria (impaired glucose tolerance and meeting the diagnostic criteria for diabetes mellitus proposed by the WHO; Symptoms and signs of peripheral neuropathy lesions). Diabetic peripheral neuropathy may be diagnosed. ）（ ）。 A. Has persis…	ABCDE	BCDE	NA	0.6
43. [Multiple Choice] Which of the following measures (or several) can be implemented? （ ） A. Recheck fasting blood glucose, plus check blood glucose 2 hours after breakfast B. Perform OGTT C. IVGTT is performed D. Perform a low-dose dexamethasone suppression test E. High-dose dexamethasone suppression test was performed F. Conduct a water ban test	AB	AB	TRUE
44. [Multiple-choice question] If the patient is 165cm tall and weighs 80kg, and is diagnosed with IFG (impaired fasting blood glucose regulation) by OGTT, if the patient has Which (or several) of the following items should be checked once a year? （ ） A. Fasting blood glucose and 2-hour postprandial blood glucose B.OGTT C.IVGTT D. Lipid profile E. Blood cortisol F. Blood bilirubin	AD	AD	TRUE
45. [Multiple-choice questions] If the patient is 165cm tall and weighs 80kg, and the diagnosis is IFG (impaired fasting blood glucose regulation), it is generally believed that it should be How? （ ）。 A. Dietary therapy B. Exercise therapy C. Diabetes education D. Short-acting insulin therapy E. thiazolidinediones F. Biguanides	ABCEF	ABC	NA	0.5
46. [Multiple-choice questions] If a patient is diagnosed with IFG (impaired fasting blood glucose regulation), what should be done at present? （ ） A. Dietary therapy B. Exercise therapy C. Diabetes education D. Short-acting insulin therapy E. Sulfonylurea therapy F. No processing is required	ABCF	ABC	NA	0.6
47. [Multiple choice questions] If OGTT, the patient's result is fasting plasma blood glucose 6.5mmol/L, 7.7mmol/L 1 hour after taking sugar, and 2 hours after taking sugar 7.1 mmol/L, which (or more) of the following should the patient be diagnosed with? （ ） A. Normal glucose tolerance B. Impaired glucose tolerance C. Impaired fasting blood glucose regulation D.I. type diabetes E.Type II diabete…	C	C	TRUE
48. [Multiple-choice question] If the patient is 165 cm tall and weighs 80 kg, and is diagnosed with IFG (impaired fasting blood glucose regulation), which one should be presented to him? (or what) recommendations? （ ） A. OGTT is performed every 3 months B. OGTT every 6 months C. OGTT is performed every 1 year D. Quit smoking E. Avoid high-fat, high-sugar diets F. Weight loss	CDEF	CDEF	TRUE
The patient, male, 23 years old, student, was brought to the emergency department by a travel agency at 11pm due to "coma for half an hour". History (provided by a companion): suffered In recent days, he has been drinking a lot of water, drinking about 4000mL a day, but he still often complains of thirst and likes cold drinks. Urinate about every 1 hour (the amount is unknown). ), nocturia 4~5 ti…	D	D	TRUE
50. [Multiple choice question] What diagnosis should patients consider first? （ ）。 A. Intracerebral hemorrhage B. Cerebral infarction C. Severe arrhythmias D. Diabetic ketoacidosis E. Diabetic non-ketotic hyperosmolar coma	D	D	TRUE
51. [Multiple choice question] How much is the total amount of fluid rehydration estimated by body weight? （ ） A.1％ B.2％ C.5％ D.10％ E.20％ F.30％	D	D	TRUE
52. [Multiple choice question] What diseases are currently being considered for diagnosis? (Hint: Complete blood count: WBC: 12.3×109/L, NEUT: 10.2×109.) /L，Hb：156g/L，PLT：140×109/L； Biochemistry: Na: 140mmol/L, K: 4.5mmol/L, Glu: 33.6mmol/L, CO2 CP：14mmol/L； Urinalysis: Glu (++++), Ket (+++), SG: 1.021. ）（ ） A. Severe infection complicated by stress hyperglycemia B. Diabetic ketoacidosis C. Diabe…	B	B	TRUE
53. [Multiple Choice Question] What kind of fluid should I choose for rehydration? （ ） A. Normal saline B. 5% glucose saline plus insulin C. 5% glucose plus insulin D. Hypotonic saline E. 10% dextrose saline plus insulin F. 10% glucose plus islets	A	A	TRUE
54. [Multiple choice] Which of the following treatments is the most important? （ ） A. Oxygen correction of acidosis B. Rehydration corrects dehydration C. Insulin therapy lowers blood sugar D. Alkali supplementation to correct acidosis E. Dehydration treatment of cerebral edema to prevent brain herniation F. Glucocorticoids are given to fight stress	B	B	TRUE
55. [Multiple choice questions] What tests should be done first in the emergency department? （ ） A. Electrocardiogram B. CT of the head C. Serum potassium, sodium, chloride, osmolality D. Urinalysis E. Serum glucose F. Serum carbon dioxide binding capacity and bicarbonate concentration	CDEF	CE	NA	0.5
The patient, a 28-year-old female, had no sexual history, was admitted to the hospital for "half an hour in a coma", biochemical examination showed diabetes mellitus, and the patient woke up after resuscitation 。 56. [Multiple choice question] The patient has normal hearing, no family history of diabetes, and the examination results show that the fasting insulin and C-peptide levels are very low …	D	D	TRUE
57. [Multiple-choice question] If a patient is injected with short-acting insulin before three meals, this situation occurs: "2 hours after each meal, the blood sugar is well controlled , but hypoglycemia occurs 4 hours after a meal", which of the following measures (or measures) should be considered? （ ） A. Add sulfonylureas B. Add biguanides C. Add a blood sugar regulator at mealtimes D. Add α-…	DF	F	NA	0.5
58. [Multiple-choice question] What other tests are needed for further diagnosis and treatment? （ ） A.OGTT B.IVGTT C. Fasting blood glucose and 2-hour postprandial blood glucose D. Fasting insulin and 2-hour postprandial insulin E. Fasting C-peptide and 2-hour postprandial C-peptide F.GAD	DEF	D	NA	0.3
59. [Multiple choice question] Which of the following is most likely to be used for the long-term treatment of this patient? （ ） A. Diet alone plus exercise B. Add biguanides to diet and exercise C. Add α-glucosidase inhibitors to diet and exercise D. Add insulin to diet and exercise E. Add second-generation sulfonylureas to diet and exercise F. Add third-generation sulfonylureas to diet and exer…	D	D	TRUE
The patient, a 35-year-old man, came to the clinic with "palpitations, fatigue, hyperphagia for 2 months, photophobia and tearing in both eyes for 1 month". The patient was found to have a nail 1 year ago Hyperglandular dysfunction, severe rash after oral propylthiouracil, later changed to methimazole treatment, and stopped the drug half a year ago. Nearly 2 months conscious Palpitations, fatigue…	AB	AB	TRUE
61. [Multiple choice question] The treatment regimen for controlling thyroid function is (suggesting that the patient's leukocytes progressively increase to 2.0×109 after stopping methimazole /L, but the palpitations are evident. HR100 times/min. Thyroid function: FT312.9pmol/L, FT4 38.8pmol/L，sTSH0.001μU/L，TRAb24U/L。 ）（ ）。 A. Oral methimazole B. Oral propylthiouracil C.131I treatment D. Surgical…	C	A	FALSE
62. [Multiple-choice questions] According to the EUGOGO guidelines, the current treatment measures are ( ). A. Quit smoking B. Abstinence from alcohol C. If 131I treatment is chosen, oral prednisone treatment is started on the 3rd day after treatment until 3 months D. Pay attention to eye hygiene E. Wear a prism F. Strengthen exercise and strengthen resistance	AD	AD	TRUE
63. [Multiple choice question] The patient's current ocular disease activity rating (EUGOGO7 division method) is ( ). A.1//7 B.2/7 C.3//7 points D.4/7 E.5/7 points F.6/7	B	C	FALSE
Female, 36 years old. Hyperthyroidism, taking propylthiouracil for more than a month, symptoms improved, sore throat in the past 2 days, increased heart rate, general fatigue, and seemed to have a low-grade fever. 64. [Multiple-choice question] Which of the following indicators indicates that hyperthyroidism may be cured and the drug can be discontinued? （ ） A. TRAb turned negative B. The goiter …	AB	A	NA	0.5
65. [Multiple choice questions] The first thing that should be done is ( ). A. Intramuscular penicillin B. Add propranolol C. Increase propylthiouracil dose D. Determination of TT3 and TT4 E. White blood cell count with differential F. Liver function tests	B	E	FALSE
66. [Multiple choice questions] Adverse reactions of antithyroid drugs include ( ). A. Hypothyroidism B. Rash C. Granulocytopenia D. Toxic liver disease E. Gastrointestinal symptoms F. Muscle weakness	BCD	BCD	TRUE
67. [Multiple choice question] Propylthiouracil treatment for 4 months, the symptoms are relieved, but the goiter is more obvious, and the proptis is also aggravated, which one is the most appropriate? Measure? （ ） A. Increase antithyroid drugs B. Antithyroid drugs are reduced and thyroid preparations are added C. Switching to another antithyroid drug D. Radioactive 131I treatment E. Surgical tre…	B	D	FALSE
Female, 53 years old. Fat, vegetarian desire, water intake has gradually increased in the past 1 month, about 1500mL per day, high urine output, fasting blood sugar 6.7mmol/L, urine glucose (+). 68. [Multiple-choice questions] The key points for distinguishing type 1 diabetes from type 2 diabetes do not include ( ). A. Etiology B. Family history C. Body weight D. Gender E. Ketosis tendencies F. H…	DF	D	NA	0.5
69. [Multiple-choice questions] The principle of comprehensive treatment of diabetes does not include ( ). A. Early B. Long-term C. General D. Individualization E. Mass F. Short-term	EF	E	NA	0.5
70. [Multiple Choice] Which test should be done to diagnose diabetes? （ ） A. 24-hour urine glucose quantification B. 24-hour urine protein quantification C. Determination of blood and urine C-peptide D. Blood insulin release test E. Glucose tolerance test F. Glycosylated hemoglobin assay	E	E	TRUE

## Sheet: section 3
question	answer	chatGTP
1. Female, 68 years old, diabetes mellitus for 15 years, intensive insulin therapy in the past 2 months, but fasting blood glucose of 10mmol/L is of guiding significance for clinical treatment The maximum check is: A.C peptides B. Insulin release C. Blood sugar at bedtime D. Insulin antibodies E. Blood sugar at 3 a.m	E	A	FALSE
2. Substances closely related to atherosclerosis are: A. Aldosterone β-lipoprotein and triacylglycerol B. Aldosterone β-lipoprotein and cholesterol C. Aldosterone, cholesterol and triacylglycerol D. Triacylglycerol β-lipoprotein and cholesterol E. Epinephrine β-lipoprotein and cholesterol	D	C	FALSE
3. Which is incorrect for the treatment of hyperthyroidism during pregnancy A. Radioactive iodine therapy is contraindicated B. PTU is preferred for drug therapy C. Use propranolol with caution D. Iodine therapy is not an option E. Surgery should be performed in the first trimester	E	E	TRUE
4. Which of the following tests does not occur in primary hypothyroidism? A. Anemia B. Thyroid 131I uptake rate C. FT4 is lower than normal D. Elevated serum TSH E. Delay in peak iodine uptake of the thyroid gland	E	E	TRUE
5. The following are not features of metabolic syndrome A. Obesity B. Abnormal glucose metabolism C. Abnormal lipid metabolism D. High blood pressure E. advanced age	E	E	TRUE
6. The following are consistent with the clinical characteristics of diabetic ketoacidosis A. Shallow, slow, irregular breathing B. Breathe deeply, exhale with the smell of rotten apples C. Dyspnea, bluish lips D. Tidal breathing E. Breathe shallowly and quickly, and exhale with a garlic smell	B	B	TRUE
7. The following patients are not suitable for insulin as the first choice A. Diabetes mellitus with ketoacidosis B. Diabetes mellitus with myocardial infarction C. Pregnancy or childbirth in diabetic patients D. Diabetic patients are overly obese E. Before and after surgery in diabetic patients	D	D	TRUE
8. The most common long-term complications of hyperthyroidism treated with radioactive iodine are: A. Thyroid cancer B. Thrombocytopenia C. Hypothyroidism D. Hyperthyroid crisis E. Leukemia	C	C	TRUE
9. The following account of Graves' ophthalmopathy is correct A. It is more common in women B. All eyes were affected C. Most cases of hyperthyroidism occur at the same time as eye disease D. A small number of hyperthyroidism precedes eye disease E. Those with eye signs of grade 4 (ATA grade) or above	E	A	FALSE
10. Which of the following tests does not distinguish between aldosteronomas and idiopathic hyperaldosteronism? A. Spironolactone test B. Blood aldosterone assay in the recumbent position C. Dexamethasone inhibition test D. Cyproheptadine test E. Adrenal venous blood hormone determination	A	C	FALSE			84/100
11. The main forms in which fatty acids are transported in plasma are: A. Binding to globulins B. Binding to albumin C. Participation in the composition of the VLDL D. Participation in the composition of the CM E. Participate in the composition of HDL	B	B	TRUE
12. Female, 24 years old. Polydipsia, polyphagia for 10 years, fasting blood glucose is often greater than 10.8 mmol/L. Mild edema of the eyelids and lower limbs in the past 2 months, blood pressure 160/100 mmHg, urine protein (++). The most likely diagnosis is: A. Hypertension B. Diabetic nephropathy C. Diabetes mellitus with pyelonephritis D. Diabetes mellitus with cystitis E. Diabetes mellitus…	B	B	TRUE
13. Treatment of intermittent and chronic phases of gout, the statement is incorrect A. Decreased uric acid excretion is the main cause of primary gout, and drugs to promote uric acid excretion such as probenecid should be applied B. Use of drugs that inhibit uric acid synthesis, such as allopurinol C. Sodium bicarbonate tablets can be used to alkalize urine and promote uric acid excretion D. Use…	D	D	TRUE
14. The following understanding of gout is correct A. Gout is a group of diseases caused by protein metabolism disorders B. Gout is a heterogeneous group of diseases caused by purine metabolism disorders C. Most patients with gout with a long course of disease have renal damage, which manifests as gouty nephropathy, but does not cause kidney failure D. Persistent hyperuricemia will definitely cau…	B	B	TRUE
15. Which of the following statements about hypothyroidism replacement therapy is incorrect? A. Immediate and sufficient substitution after diagnosis B. Start with a small dose and work your way up to the best results C. TSH is the best indicator to evaluate efficacy D. Alternative dosages should be individualized E. TH should be replaced and monitored regardless of hypothyroidism	A	A	TRUE
16. Hypopituitarism crisis management is prohibited A. Chlorpromazine B. Hydrocortisone C. Keep warm D. Hypertonic glucose E. Thyroid hormones	A	A	TRUE
17. Which of the following is not helpful in diagnosing hyperthyroidism in pregnancy? A. Total blood T3 and T4 are elevated B. Elevated blood FT3 and FT4 C. Weight does not increase with the number of months of gestation D. Pulse rate at rest> 100 beats/min E. Muscle emaciation of the proximal extremities	A	A	TRUE
18. In the case of subclinical hypothyroidism, within what range of TSH treatment is required A.TSH>5mU/L B.TSH>10mU/L C.TSH>15mU/L D.TSH>20mU/L E.TSH>25mU/L	B	B	TRUE
19. The most meaningful test to distinguish between neoplastic and proliferative Cushing syndrome is: A. Blood cortisol determination B. High-dose dexamethasone suppression test C. Low-dose dexamethasone inhibition test D. Urine free cortisol determination E. Urine 17-hydroxycorticosteroid assay	B	B	TRUE
20. The earliest clinical manifestations of Sheehan syndrome A. Inability to lactate B. Amenorrhea C. Apathy D. Hair loss E. Pale skin	A	A	TRUE
21. Middle-aged women, who have suffered from diabetes for many years, are now under diet control and taking glibenclamide, and the diabetes is well controlled. Recently, he had a high fever after catching a cold , cough, X-ray confirmed inflammation of the lungs, hospitalization. In addition to the routine management of pneumonia, how to adjust the treatment of diabetes A. Strengthen dietary con…	E	E	TRUE
22. Female, 28 years old. Type 1 diabetes mellitus for 7 years, usual insulin therapy, good blood sugar control. Now at 32 weeks pregnant, the following considerations are correct A. In order to avoid fetal hypoglycemia, it is advisable to reduce the amount of insulin B. In the second and third trimesters of pregnancy, insulin sensitivity decreases, and insulin dosage should be increased appropri…	B	B	TRUE
23.What is the main difference between type 1 diabetes and type 2 diabetes? A. Age of onset B. Condition C. Body weight D. Family history of diabetes E. Dependence on insulin and propensity to develop ketosis	E	E	TRUE
24.1 diabetic patients were re-examined with lipid TC5.78mmol/L and TC2.0mmol/L, and the current diagnosis and treatment recommendations for this patient were correct A. Diet control alone plus exercise therapy, lipid-adjusting therapy is not considered for the time being B. There are risk factors for coronary heart disease, and lipid-regulating therapy should be carried out C. No risk factors fo…	B	B	TRUE
25. For patients with coronary heart disease, the choice of lipid-regulating drugs should be preferred A. Lipaki B. Niacin C. Statins D. Gifirozi E. Probukau	C	C	TRUE
26. Ideal drugs for drug treatment for obese patients should be chosen A. fenfluramine B. Sibutramine C. Bupropion D. Xenical E. Cellulose	D	D	TRUE
27. Regarding which type of hyperparathyroidism is most common A. Parathyroid hyperplasia B. Parathyroid adenoma C. Parathyroid adenocarcinoma D.EN1 E.EN2	B	B	TRUE
28. Male, 65 years old. Height 160cm, weight 70kg, urine glucose (-), glucose tolerance test result is fasting 5.0mmol/L, 1 hour 7.6mmol/L, 2 hours 7.0 mmol/L, 3 hours 5.4 mmol/L, should be considered as ? A. Diagnostic diabetes mellitus B. Diabetes mellitus can be excluded C. Impaired glucose tolerance D. Not clinically significant E. None of the above	B	B	TRUE
29. Female, 27 years old. He has been suffering from diabetes for 5 years, emaciated, blood sugar is often above 16.7mmol/L, prone to ketosis, and the insulin release test is low. compare A good treatment plan is: A. Exercise therapy + insulin B. Dietary therapy + insulin C. Dietary therapy + insulin + glipizide D. Insulin therapy alone E. Metformin + dietary therapy, with insulin if necessary	B	B	TRUE
30. Male, 20 years old. Type 1 diabetes, nausea, flushing, deep and rapid breathing, gradual confusion and coma for 2 days. The most likely diagnosis Categorical yes A. Lactic acidosis B. Uremic acidosis C. Respiratory acidosis D. Diabetic ketoacidosis E. Diabetic hyperosmolar coma	D	D	TRUE
31. Male, 60 years old. Polydipsis and polyuria for 2 weeks, lethargy for 2 days, dehydration, blood urea nitrogen 42.9mmol/L, serum sodium 150mmol/L, urine ketone negative , blood glucose 42.6 mmol/L, the patient was diagnosed with hyperosmolar non-ketotic diabetic coma. After treatment, the patient regained consciousness and his blood sugar rapidly dropped into the normal range and 1 hour later…	D	D	TRUE
32. Male, 58 years old. 178cm, weighing 56kg, due to polydipsia and polyuria with weight loss in 1 month, fasting blood glucose was 11.9mmol/L, 2 hours after meals Blood glucose was 20.3mmol/L, and glycosylated hemoglobin was 9.2%. One of the following treatments should be chosen A. Simple diet control B. Dietary control + biguanides C. Dietary control + insulin D. Dietary control + sulfonylureas…	C	C	TRUE
33. Male, 19 years old. Diagnosed with type 1 diabetes for 2 years, he usually took 40U of insulin per day, and was satisfied with blood sugar control, but stopped taking it for nearly 1 week due to insulin exhaustion. tired Force was admitted to the hospital in a coma for 3 days and 4 hours, and the following treatment was wrong A. Immediately measure blood sugar and blood ketones B. Immediately…	D	D	TRUE
34. Which of the following hormones is synthesized by the pituitary gland? A.ADH B.CRF C.LRH D.ACTH E.SS	D	D	TRUE
35. Which of the following conditions can occur when the pituitary gland is insufficiency? A. Elevated blood sugar B. Significant weight gain C. Heat intolerance and diarrhea D. Hyperpigmentation of the skin E. Hypotension	E	E	TRUE
36. Female, 18 years old, goiter in physical examination, no uncomfortable symptoms, physical examination: diffuse thyroid enlargement II.°, T410.0ug/dL (normal 5~13ug/dL) T3 Which of the following measures is most suitable for 90ng/dL (normal 70~200ng/dL) TSH3.5mU/l (0.6~4mU/L). A. Have regular checkups of the thyroid gland and thyroid function B. Subtotal thyroidectomy C. Oral L-T4 D. Radioacti…	A	A	TRUE
37. Male, 66 years old, 30 years of hypertension, 1 year of diabetes, no regular use of hypoglycemic drugs, height 164cm, weight 72kg, serum creatinine 146 μmol/L, fasting blood glucose 8.5 mmol/L, should not be taken treatment regimen is: A. Insulin B.B gliquinone C. repaglinide D. Acarbose + intermediate-acting insulin E. Metformin	E	E	TRUE
38. Which is incorrect in the narrative about gestational diabetes A. Any degree of glucose intolerance that is first detected during pregnancy, regardless of the need for insulin or dietary treatment alone, regardless of postpartum Whether or not to continue B. Because other types of diabetes may be present in patients with gestational diabetes mellitus and only manifest themselves during pregna…	D	D	TRUE
39. The best medication regimen for pregnancy complicated with hyperthyroidism A. Prothiouracil + propranolol B. Propylthiouracil + levothyroxine C. Methimazole + propranolol D. Propylthiouracil E. Prothiouracil + levothyroxine + propranolol	D	A	FALSE
40.The basic treatment for type 2 diabetes is: A. Dietary therapy B. Insulin therapy C. Biguanide hypoglycemic drugs D. Sulfonylurea hypoglycemic drugs E. Thiazolidinedione hypoglycemic drugs	A	A	TRUE
41. The role of iodine in thyroid storm A. Inhibition of thyroid hormone release B. Inhibition of thyroid hormone synthesis C. Inhibition of T4 to T3 conversion D. Blocking the excitatory effect of thyroid hormones on the heart E. Destruction of thyroid follicular cells	A	A	TRUE
42. Male, 65 years old. He has been suffering from diabetes for 15 years, has been using phenformin for a long time, and was admitted to the hospital due to impaired consciousness. Examination findings: shallow coma, deep breathing, Moderate dehydration, very weak knee reflex, blood pressure 80/65 mmHg, blood glucose 15 mmol/L, serum sodium 140 mmol/L, serum potassium 5.6mmol/L, CO2CP12mmol/L, BU…	C	C	TRUE
43. Female, 22 years old. He has been suffering from diabetes for 7 years and has been treated with insulin. Coma 1 hour ago, check the clammy skin, blood pressure 120/80mmHg,BUN4.3mmol/L,CO2CP22.0mmol/L。 The most likely diagnosis is: A. Diabetic ketoacidosis coma B. Hyperosmolar non-ketotic diabetic coma C. Lactic acidosis coma D. Hypoglycemic coma E. Cerebrovascular disease	D	D	TRUE
44. Female, 40 years old. Suffering from diabetes for 1 year, height 156cm, weight 70kg, no ketosis, fasting blood glucose 7.8mmol/L, glycosylated hemoglobin 7.8%。 The best course of treatment is: A. Dietary therapy + exercise therapy + metformin B. Proper exercise + diet and exercise C. Dietary therapy + insulin D. Glibenclamide + dietary therapy E. Metformin + dietary therapy	A	A	TRUE
45. Patient female. He has a history of diabetes mellitus for 10 years, and has felt numbness in both toes in the past 2 months, pinprick pain in the skin of the lower limbs with urinary incontinence, and no sweating. physical examination : Emaciation, poor nutrition, muscle atrophy between the bones of both hands, muscle strength grade IV., fasting blood glucose 14.5mmol/L, blood ketones (-). Wh…	B	B	TRUE
46. Male, 70 years old. He was admitted to the hospital for 2 hours due to chest tightness and precordial pain. Physical examination: confusion, sweating, blood pressure 60/40 mmHg, blood glucose 16.1mmol/L, ECG showed left wall myocardial infarction, history of hypertension, denial of history of diabetes, and the following elevated blood sugar was managed correctly A. Intravenous infusion of low…	A	A	TRUE
47. What is said about statins is true A. Inhibits HMC-COA synthetase and reduces cholesterol synthesis B. Inhibits HMG-COA reductase, blocking cholesterol synthesis C. There are few adverse reactions, but the effect of anticoagulants can be strengthened, and the dose of anticoagulants can be reduced when the two drugs are combined D. Fewer adverse reactions, easy to use, no need to test liver fu…	B	B	TRUE
48. The most effective drug for an acute attack of gout is: A. Allopurinol B. Colchicine C. Sodium bicarbonate D. Propylos E. Glucocorticoids	B	B	TRUE
49. Which of the following statements about pheochromocytoma is true? A. Pheochromocytoma is located in the adrenal medulla B. Pheochromocytomas are all benign tumors with a good prognosis C. May be associated with parathyroid hyperplasia D. Hypertension is the only clinical manifestation E. May be associated with parathyroid hyperplasia	C	A	FALSE
50. Which of the following hormones is a steroid hormone? A. Growth hormone-releasing factor B. Prolactin C. Estrogen D. Growth hormone E. Follicle-stimulating hormone	C	C	TRUE
51. Endocrine hormones are distributed in various tissues and organs with blood circulation, and play a physiological role after reaching the target cells and binding to receptors Secretion mode A. Paracrine B. Autocrine C. Endocrine D. Endocrine E. Extracellular secretion	C	C	TRUE
52. The strongest metabolic factors that stimulate the secretion of growth hormone are: A. Hypoglycemia B. Hyperglycemia C. Hypolipidemia D. High blood pressure E. Low protein	A	A	TRUE
53. Chronic lymphocytic thyroiditis does not A.A enlarged thyroid gland B. The thyroid gland is of normal size C. TRAb high D. History of low iodine intake E. History of high iodine intake	D	C	FALSE
Share stem questions Female, Hashimoto's thyroiditis for 6 years, recently experienced weight gain, elevated blood lipids, fatigue, and drowsiness. 54. [Multiple choice question] The most likely diagnosis of this patient is: A. Hypothyroidism B. Hyperthyroidism C. Coronary heart disease D. Simple obesity E. Cerebral thrombosi	A	A	TRUE
55. [Multiple choice questions] The earliest possible test result is: A. T3 is elevated B. T4 decreased C.T wave inversion D. Elevated TSH E. Increased blood pressure	D	D	TRUE
56. [Multiple choice questions] What is the first thing I should check? A. CT scan of the head B. Electrocardiogram C. Cardiac enzyme profile D. Aggravation of hypothyroidism and goiter E. Blood pressure	D	D	TRUE
Male, 55 years old. He was 172cm tall and weighed 80kg, and was prone to hunger due to hyperstomach intake, accompanied by palpitation and excessive sweating for more than 2 months. Physical examination: Significantly fat Fat, irritable, slightly damp skin, small thyroid gland. Heart rate 124/min, BP18.6/9.3kPa (140/70mmHg). Subtle tremors of the hands (- )。 57. [Multiple choice question] At this…	B	B	TRUE
58. [Multiple choice question] In order to further clarify the diagnosis, a variety of laboratory tests should be done, which of the following is unnecessary? A. Glycosylated hemoglobin assay B. Determination of insulin and C-peptide levels C. 24-hour urine VMA assay D.OGTT E. Thyroid function test	C	C	TRUE
59. [Multiple choice question] Which of the following considerations is wrong when considering a possible diagnosis at the initial visit? A. May be diabetes mellitus B. Impaired glucose tolerance may be present C. Hyperthyroidism can be excluded D. Hyperinsulinemia may be present E. Recurrent episodes of hypoglycemia may be present	C	C	TRUE
60. [Multiple choice question] If the patient is also accompanied by hyperthyroidism, which of the following conditions is not possible? A. Increased glucose tolerance B. Decreased glucose tolerance C. Hypercholesterolemia may be reduced D. The dose of hypoglycemic drugs may be increased E. Increased chance of angina	A	B	FALSE
The patient, female, 50 years old, had amenorrhea and lack of appetite after giving birth 15 years ago, and needed to add glucocorticoids to recover quickly from colds and diarrhea 。 Physical examination: he was conscious, and there were no obvious abnormalities in the heart, lungs, and abdomen. 61. [Multiple choice questions] The most effective treatment is: A. Infusion of dextrose saline plus i…	D	D	TRUE
62. [Multiple choice question] The most likely disease to predict this abnormality is: A. Addison's disease B. Secondary amenorrhea C. Anorexia nervosa D. Sheehan syndrome E. None of the above	D	D	TRUE
63. [Multiple choice questions] What is the most meaningful of the following checks? A.ACTH B. ACTH stimulation test C. Urinary free cortisol D. Blood glucose E. Blood pressure	A	B	FALSE
64. [Multiple choice question] The most diagnostic test for Addison's disease is: A. ACTH stimulation test B. Blood cortisol C. Urine 17-hydroxy and urine 17-one D. 24-hour urinary free cortisol E. Low-dose dexamethasone inhibition test	A	A	TRUE
Female, 17 years old, often feels dry mouth for 1 month, so drink a lot of sweet drinks, 2000~4000ml per day, urine output per day 3000~4000ml, nocturia increased significantly, weight loss of about 3kg, pharyngeal pain, fever, drowsiness after cold 1 day ago, physical examination: poor skin elasticity, BP90/60mmHg, blood sugar 23mmol/L, blood CO2CP11mmol/L. 65. [Multiple choice questions] After …	C	D	FALSE
66. [Multiple choice question] The patient's primary rescue measure is: A. Continuous intravenous infusion of low-dose rapid-acting insulin B. Correction of electrolyte imbalances C. Sodium bicarbonate supplementation D. Rehydration E. Treatment of cerebral edema with dehydrating drugs	D	D	TRUE
67. [Multiple choice question] After intravenous fluid infusion and continuous low-dose insulin therapy, the patient was conscious for a while, and was injected to correct acidosis 1.25% sodium bicarbonate 250ml after the patient is in a coma, at this time should A. Strengthen anti-infective therapy B. Increase the insulin dose C. 50% glucose 20ml intravenously D. Treatment with mannitol dehydrat…	D	C	FALSE
68. [Multiple choice question] Which of the following tests should be performed in order to make a quick and clear diagnosis? A. Blood culture B. Blood ketone bodies C. Bone marrow culture D. OGTT test E. Water prohibition pressurization test	B	B	TRUE
The patient, a 34-year-old female, had no previous medical history, good nutritional status, no special drug history, and often had palpitations on an empty stomach in the past 1 month. Sweating, hand tremor, improved after eating, FT3, FT4, and TSH were normal outside the hospital. 69. [Multiple choice questions] The most likely diagnosis is: A. Arrhythmias B. Hypoglycemia C. Neurosis D. Diabete…	B	B	TRUE
70. [Multiple choice question] Which of the following tests is most meaningful when the patient has a seizure in order to make a clear diagnosis? A. Insulin/glycemic index B. Electrocardiogram C. Blood catecholamines D. Blood electrolytes E. Blood gas analysis	A	A	TRUE
Female, 39 years old. He is 164cm tall and weighs 65kg, and has been drinking heavily and polyuria with fatigue for nearly half a year. physical examination : BP20/13.3kPa (150/100mmHg), no obvious abnormalities were found. Fasting blood glucose was 6.9 mmol/L. 71. [Multiple choice question] At this time, the patient's blood pressure continues to increase up to 20/14 kPa (150/105 mmHg), which of …	C	C	TRUE
72. [Multiple choice questions] After further examination, it was found that the blood sugar was 7.1 mmol/L after taking air and 11.1 mmol/L 2 hours after meals. Which of the following is the best treatment? Treatment regimen A. Controlled diet, increased exercise, oral D860 B. Diet control, increased exercise, oral gliclazide (Damecan) C. Control your diet, increase exercise, and monitor your bl…	C	C	TRUE
73. [Multiple choice question] Which test should the patient do at this time to confirm the diagnosis? A. Repeat 1 fasting blood glucose B. Blood glucose was measured 2 hours after meals C. Protein in the urine D.OGIT E. Glycosylated hemoglobin	D	E	FALSE
The patient, a 63-year-old female, was admitted to the emergency department for 10 days with fever, cough and sputum production and confusion for 1 day. Has a history of hypertension and diabetes. physical examination : T39 °C, R25 times/min, BP130/70mmHg. Dry skin, more crackles in both lower lungs. 74. [Multiple choice questions] The most likely abnormality in the following tests is: A. Blood c…	C	C	TRUE
75. [Multiple Choice Questions] The first check that should be carried out is: A. Complete blood count B. Eight items of blood biochemistry C. Blood gas analysis D. Chest x-ray E. Urine glucose and ketone bodies	E	C	FALSE
76. [Multiple choice questions] The most likely cause of coma: A. Hypoxia B. Toxic encephalopathy C. Cerebral edema D. Lactic acidosis E. Hypoglycemia	A	A	TRUE
Female, 65 years old, fatigue, constipation for 1 year, history of hypertension and diabetes, physical examination: facial edema, thyroid II.°, tough texture, light touch Pain, murmur (-), heart rate 58/min, occasional premature beats. 77. [Multiple Choice Questions] The diagnosis that is considered first A. Hypertensive heart disease B. Diabetic nephropathy C. Nephrotic syndrome D. Hashimoto's d…	D	D	TRUE
78. [Multiple choice questions] Treatment measures A. ACE inhibitors lower blood pressure and control protein intake B. Vasodilator diuresis C. Oral methiomethimazole D. Albumin supplementation, diuretic E. None of the above	E	E	TRUE
79. [Multiple choice questions] Further tests are required A.UCG B.TRAb C. Urine ALB/creatinine D.T3，T4，TSH E. Lipids	D	D	TRUE
Male, 35 years old, polydipsia, polyuria, fatigue, was diagnosed with type 2 diabetes for 3 years, treated with metformin 1.5g/d and glucose lowering 7.5mg/d , the effect is not good, HbA1C is 8%~10%, hearing loss for 1 year, mother and brother suffer from diabetes and deafness. ICA(-), GAD antibody negative, body It is 165cm tall and weighs 45kg. 80. [Multiple choice question] Electro-auditory h…	C	C	TRUE
81. [Multiple choice question] Electro-auditory hearing shows that the most likely diagnosis of this patient is: A. Type 2 diabetes B. Type 1 diabetes mellitus C. Slowly progressive type 1 diabetes D. Mitochondrial gene 3243A-G mutation diabetes mellitus E. Insulin receptor gene mutation diabetes	D	D	TRUE
82. [Multiple choice question] Electrical hearing shows neural deafness, the most valuable examination for this patient is A. Genetic diagnosis B. CT examination of the head C. Electroencephalogram examination D. Insulin antibody test E. Insulin release assay to assess islet β cell function	A	A	TRUE
Share answer questions 【Option】A. Gigantism B. Acromegaly C. Pituitary dwarfs D. Sheehan syndrome E. Diabetes insipidus 83. [Multiple choice question] Adenohypophysis ischemia necrosis A. Gigantism B. Acromegaly C. Pituitary dwarfs D. Sheehan syndrome E. Diabetes insipidus	D	D	TRUE
84. [Multiple choice question] Caused by excessive secretion of growth hormone by the pituitary gland in childhood A. Gigantism B. Acromegaly C. Pituitary dwarfs D. Sheehan syndrome E. Diabetes insipidus	A	A	TRUE
85. [Multiple choice question] Caused by excessive secretion of growth hormone by the pituitary gland in adulthood A. Gigantism B. Acromegaly C. Pituitary dwarfs D. Sheehan syndrome E. Diabetes insipidus	B	B	TRUE
86. [Multiple choice question] Hypothalamic-hypopituitarism A. Gigantism B. Acromegaly C. Pituitary dwarfs D. Sheehan syndrome E. Diabetes insipidus	E	C	FALSE
87. [Multiple choice question] Caused by hypothalamic-hypohypophysitism in childhood A. Gigantism B. Acromegaly C. Pituitary dwarfs D. Sheehan syndrome E. Diabetes insipidus	C	C	TRUE
Option: A. Short-acting insulin B. Intermediate-acting insulin C. Premixed human insulin 30R D. Premixed human insulin 50R E. Long-acting insulin 88. [Multiple choice questions] Complementary therapy is often used before bedtime A. Short-acting insulin B. Intermediate-acting insulin C. Premixed human insulin 30R D. Premixed human insulin 50R E. Long-acting insulin	E	E	TRUE
89. [Multiple choice questions] Rescue ketoacidosis A. Short-acting insulin B. Intermediate-acting insulin C. Premixed human insulin 30R D. Premixed human insulin 50R E. Long-acting insulin	A	A	TRUE
90. [Multiple choice] High blood sugar after a meal? A. Short-acting insulin B. Intermediate-acting insulin C. Premixed human insulin 30R D. Premixed human insulin 50R E. Long-acting insulin	D	A	FALSE
【Option】A.TRAb average positive rate 30%~40% B. Extensive fibrosis and lymphocytic infiltration C. Associated with viral infection D. Permanent hypothyroidism occurs in 20% of patients E. Follicular structure is disrupted with the presence of a large number of phagocytic cells 91. [Multiple choice] Graves' disease A. The average positive rate of TRAb is 30%~40% B. Extensive fibrosis and lymphocyt…	A	A	TRUE
92. [Multiple choice question] Chronic lymphocytic thyroiditis A. The average positive rate of TRAb is 30%~40% B. Extensive fibrosis and lymphocytic infiltration C. Associated with viral infection D. Permanent hypothyroidism occurs in 20% of patients E. Follicular structure is disrupted with the presence of a large number of phagocytic cells	B	B	TRUE
93. [Multiple choice question] Postpartum thyroiditis A. The average positive rate of TRAb is 30%~40% B. Extensive fibrosis and lymphocytic infiltration C. Associated with viral infection D. Permanent hypothyroidism occurs in 20% of patients E. Follicular structure is disrupted with the presence of a large number of phagocytic cells	D	D	TRUE
【Option】A. OGTT 2-hour blood glucose greater than or equal to 7.8mmol/L and less than 11.1, fasting blood glucose less than 6.1mmol/L B. Fasting blood glucose less than 6.1mmol/L C. Fasting blood glucose less than 7mmol/L D. OGTT 2-hour blood glucose greater than or equal to 7.8mmol/L E. Have symptoms of diabetes mellitus, blood glucose greater than or equal to 11.1mmol/L at any time 94. [Multipl…	E	E	TRUE
95. [Multiple choice question] Which can be diagnosed as IGT A. OGTT 2-hour blood glucose greater than or equal to 7.8mmol/L and less than 11.1, fasting blood glucose less than 6.1mmol/L B. Fasting blood glucose less than 6.1mmol/L C. Fasting blood glucose less than 7mmol/L D. OGTT 2-hour blood glucose greater than or equal to 7.8mmol/L E. Have symptoms of diabetes mellitus, blood glucose greater…	A	A	TRUE
【Option】A. Fasting hyperglycemia B. Elevated triacylglycerol C. Fatigue D. Reactive hypoglycemia E. Postprandial hyperglycemia 96. [Multiple choice question] Caused by insufficient insulin secretion in the first phase A. Fasting hyperglycemia B. Elevated triacylglycerol C. Fatigue D. Reactive hypoglycemia E. Postprandial hyperglycemia	E	E	TRUE
97. [Multiple choice question] Caused by excessive glucose output in the liver A. Fasting hyperglycemia B. Elevated triacylglycerol C. Fatigue D. Reactive hypoglycemia E. Postprandial hyperglycemia	A	A	TRUE
【Option】A.131I absorption rate determination B.131I thyroid scan C. TRH stimulation test D.131I treatment E.T3U measurement (T3 uptake rate measurement) 98. [Multiple choice question] Female, 49 years old. Inadvertently discovering a anterior neck nodule while bathing is a medical visit. Physical examination: a palpable nodule in the right lobe of the thyroid gland 3 cm×5 cm, tough, non-tender, v…	B	B	TRUE
99. [Multiple choice question] Female, 20 years old. From Gansu. Goiter enlargement was found for 5 years, and occasionally palpitation, a small amount of sweating was presented. Physical examination: body comparison Emaciation, third-degree thyroid enlargement, no bruits. Heart rate 72/min. Laboratory tests: T3 and FT3 levels slightly higher than normal. Which test is acceptable? Helps confirm t…	C	B	FALSE
100. [Multiple choice question] Male, 38 years old. palpitation and excessive sweating for more than half a year; FT3 and FT4 were significantly increased, and hyperthyroidism was diagnosed. pass through After 4 weeks of treatment with propylthiouracil, rash appeared, mild jaundice. WBC 2.3×109/L, neutrophils 0.38 (38%), physical examination: scattered throughout the body Rash, mild xanthochromia…	D	D	TRUE
